# Supplementary material for: The MarR-like protein PchR (YvmB) regulates expression of genes involved in pulcherriminic acid biosynthesis and in the initiation of sporulation in Bacillus subtilis
Source: BMC Microbiol. 2016 Aug 20;16:190. doi: 10.1186/s12866-016-0807-3 (PMC4992311; doi:10.1186/s12866-016-0807-3)
Supplement: Additional file 3: Table S1. — Whole proteins detected in the membrane and cytosolic fractions from B. subtilis wild-type and ΔyvmB strains. (XLS 601 kb) [file 12866_2016_807_MOESM3_ESM.xls]

## Sheet: Legend
TableS1: Protein abundances of B. subtilis wt and DyvmB strains.
The proteome analysis was performed using two strains (Bacillus subtilis 168 trpC+ wild-type strain and a DyvmB deletion mutant). Values were calculated from four independent experiments.
# Sheets content	Description
Cytosolic fraction	Proteins extracted from the cytoplasm.
Membrane fraction	Proteins extracted from purified membranes.
# Column legend	Description
Protein	Protein ID
wt_C1 to wt_C4	Normalized values of the specific and repeatable peptides in the 4 replicates. Cytosolic fraction of the wild-type.
yvmB_C1 to yvmB_C4	Normalized values of the specific and repeatable peptides in the 4 replicates. Cytosolic fraction of the yvmB mutant.
wt_M1 to wt_M4	Normalized values of the specific and repeatable peptides in the 4 replicates. Membrane fraction of the wild-type.
yvmB_M1 to yvmB_M4	Normalized values of the specific and repeatable peptides in the 4 replicates. Membrane fraction of the yvmB mutant.
Pvalue	pvalues of the T-test
mean wt	Mean abundance value of the wild-type strain from the 4 replicates.
mean DyvmB	Mean abundance value of the yvmB mutant from the 4 replicates.
DyvmB vs wt	Positive values correspond to proteins negatively affected by YvmB and negative values to proteins positively affected by YvmB.

## Sheet: Cytosolic fraction
Protein	wt_C1	wt_C2	wt_C3	wt_C4	yvmB_C1	yvmB_C2	yvmB_C3	yvmB_C4	Pvalue	mean wt	mean DyvmB	DyvmB vs wt
sp|C0H3R3|YVZF_BACSU	0	0	1	1	0	0	0	0	0.12663	0.5	0	-0.5
sp|C0H3V2|PTMA_BACSU	3	4	5	6	2	3	5	3	0.180403	4.5	3.25	-1.25
sp|C0H3X4|YEZG_BACSU	2	1	0	2	0	2	0	1	0.445009	1.25	0.75	-0.5
sp|C0H3X7|MPRF_BACSU	0	0	0	0	0	1	0	0	0.317311	0	0.25	0.25
sp|C0SP86|SFTA_BACSU	3	0	5	3	1	2	5	1	0.659243	2.75	2.25	-0.5
sp|C0SP89|YOAH_BACSU	0	0	0	1	0	0	0	0	0.317311	0.25	0	-0.25
sp|C0SP93|ACCD_BACSU	10	11	15	12	12	10	11	12	0.764503	12	11.25	-0.75
sp|C0SP94|YHFQ_BACSU	12	11	8	12	14	15	10	11	0.465124	10.75	12.5	1.75
sp|C0SP95|YCNJ_BACSU	1	1	0	2	2	2	2	1	0.154729	1	1.75	0.75
sp|C0SP98|YKFD_BACSU	0	0	1	0	0	0	0	0	0.317311	0.25	0	-0.25
sp|C0SP99|YCIB_BACSU	0	0	0	0	0	0	0	0	NA	0	0	0
sp|C0SPA7|YUKB_BACSU	1	0	0	0	0	0	0	0	0.317311	0.25	0	-0.25
sp|C0SPB0|YTCI_BACSU	17	14	14	17	18	15	13	17	0.765955	15.5	15.75	0.25
sp|C0SPB1|YUKJ_BACSU	0	0	0	0	0	0	0	0	NA	0	0	0
sp|C0SPB2|YWTG_BACSU	0	0	0	0	0	0	2	0	0.317311	0	0.5	0.5
sp|C0SPB4|YHAQ_BACSU	0	0	0	0	0	0	0	0	NA	0	0	0
sp|C0SPB8|YVAV_BACSU	1	1	3	3	3	3	1	1	1	2	2	0
sp|O05227|MRPG_BACSU	0	0	0	0	0	0	0	0	NA	0	0	0
sp|O05229|MRPD_BACSU	0	0	0	0	0	0	0	0	NA	0	0	0
sp|O05236|YUGG_BACSU	8	9	6	6	7	10	8	6	0.655232	7.25	7.75	0.5
sp|O05239|YUGJ_BACSU	11	9	14	10	13	12	10	8	0.884549	11	10.75	-0.25
sp|O05240|YUGK_BACSU	15	12	11	12	11	19	10	13	0.883853	12.5	13.25	0.75
sp|O05248|YUGP_BACSU	0	0	0	0	0	0	0	0	NA	0	0	0
sp|O05250|MALK_BACSU	0	0	0	0	0	0	0	0	NA	0	0	0
sp|O05251|MALR_BACSU	4	3	4	3	5	3	4	4	0.342782	3.5	4	0.5
sp|O05252|YUFN_BACSU	0	2	1	1	0	0	0	0	0.0455003	1	0	-1
sp|O05265|YULF_BACSU	9	6	5	5	7	6	7	8	0.303525	6.25	7	0.75
sp|O05268|FENR2_BACSU	41	39	36	37	43	48	45	41	0.029401	38.25	44.25	6
sp|O05269|GUAC_BACSU	4	7	4	7	5	5	5	6	1	5.5	5.25	-0.25
sp|O05389|YRBE_BACSU	2	3	0	2	3	3	2	1	0.543866	1.75	2.25	0.5
sp|O05392|RUVA_BACSU	3	2	2	3	4	3	3	3	0.0955807	2.5	3.25	0.75
sp|O05394|MCCB_BACSU	4	3	3	6	4	4	3	5	0.761518	4	4	0
sp|O05396|YRHD_BACSU	0	0	0	1	0	0	0	0	0.317311	0.25	0	-0.25
sp|O05398|YRHF_BACSU	1	1	1	2	2	2	1	2	0.185877	1.25	1.75	0.5
sp|O05403|RSIV_BACSU	0	0	0	0	0	0	0	0	NA	0	0	0
sp|O05405|YRHO_BACSU	0	0	0	1	2	1	0	1	0.154729	0.25	1	0.75
sp|O05410|YRPE_BACSU	0	0	0	0	0	0	0	0	NA	0	0	0
sp|O05413|2NPD_BACSU	1	0	0	0	0	0	0	0	0.317311	0.25	0	-0.25
sp|O05494|YDHC_BACSU	3	0	0	0	0	1	0	0	0.850107	0.75	0.25	-0.5
sp|O05496|YDHE_BACSU	2	5	5	4	8	6	10	8	0.0194187	4	8	4
sp|O05507|PTEC_BACSU	0	0	0	0	0	0	0	0	NA	0	0	0
sp|O05508|GMUD_BACSU	3	0	0	0	1	0	1	0	0.738883	0.75	0.5	-0.25
sp|O05514|THIL_BACSU	1	1	1	1	1	1	1	0	0.317311	1	0.75	-0.25
sp|O05515|YDIB_BACSU	1	0	0	2	1	1	0	1	0.874367	0.75	0.75	0
sp|O05516|YDIC_BACSU	5	6	6	6	10	9	7	6	0.0455916	5.75	8	2.25
sp|O05518|GCP_BACSU	5	4	5	5	5	7	4	5	0.617075	4.75	5.25	0.5
sp|O05519|YDIF_BACSU	7	10	6	8	9	10	7	10	0.297483	7.75	9	1.25
sp|O05520|MOAC_BACSU	0	1	1	1	0	2	0	0	0.429195	0.75	0.5	-0.25
sp|O05521|REX_BACSU	2	4	3	3	3	4	4	4	0.154729	3	3.75	0.75
sp|O05525|YDIL_BACSU	0	0	0	0	0	0	0	0	NA	0	0	0
sp|O06006|YRAA_BACSU	7	6	4	6	6	4	5	6	0.438839	5.75	5.25	-0.5
sp|O06475|YFMQ_BACSU	0	0	0	0	0	0	0	0	NA	0	0	0
sp|O06476|YFMR_BACSU	8	8	10	13	12	8	10	8	0.876955	9.75	9.5	-0.25
sp|O06477|YFMS_BACSU	13	11	16	12	10	15	14	11	0.663117	13	12.5	-0.5
sp|O06478|ALDH5_BACSU	29	31	37	36	32	31	27	27	0.188582	33.25	29.25	-4
sp|O06480|YFNB_BACSU	1	1	2	2	1	2	0	1	0.342782	1.5	1	-0.5
sp|O06490|YETN_BACSU	3	1	3	2	2	2	2	1	0.349575	2.25	1.75	-0.5
sp|O06491|GATA_BACSU	40	44	47	53	42	44	39	35	0.11021	46	40	-6
sp|O06493|OPUE_BACSU	0	0	0	0	0	0	0	0	NA	0	0	0
sp|O06714|SBCC_BACSU	3	1	1	1	2	0	1	1	0.508332	1.5	1	-0.5
sp|O06724|YISK_BACSU	1	1	1	2	0	3	1	1	0.740857	1.25	1.25	0
sp|O06743|YITH_BACSU	2	0	1	0	1	1	2	1	0.349575	0.75	1.25	0.5
sp|O06744|YITI_BACSU	2	0	0	0	1	1	1	1	0.205903	0.5	1	0.5
sp|O06746|YITK_BACSU	9	7	6	6	5	3	5	5	0.0172487	7	4.5	-2.5
sp|O06747|YITL_BACSU	4	5	4	5	5	4	3	4	0.342782	4.5	4	-0.5
sp|O06752|YITQ_BACSU	0	0	0	0	0	0	0	0	NA	0	0	0
sp|O06965|YVCA_BACSU	0	0	0	0	0	0	1	1	0.12663	0	0.5	0.5
sp|O06967|BMRA_BACSU	2	0	1	3	2	2	2	2	0.508332	1.5	2	0.5
sp|O06968|YVCD_BACSU	1	0	1	2	1	1	1	2	0.617075	1	1.25	0.25
sp|O06972|YVCI_BACSU	0	2	1	2	3	0	0	2	1	1.25	1.25	0
sp|O06973|YVCJ_BACSU	9	9	5	5	7	5	4	5	0.215476	7	5.25	-1.75
sp|O06974|YVCK_BACSU	3	4	5	4	3	4	3	4	0.342782	4	3.5	-0.5
sp|O06975|WHIA_BACSU	1	1	0	1	2	2	1	2	0.0398326	0.75	1.75	1
sp|O06976|CRH_BACSU	0	0	1	0	0	0	0	0	0.317311	0.25	0	-0.25
sp|O06977|YVCN_BACSU	3	2	1	2	1	2	3	1	0.646767	2	1.75	-0.25
sp|O06978|YVCP_BACSU	2	1	2	0	1	1	1	1	0.504985	1.25	1	-0.25
sp|O06980|YVCR_BACSU	0	0	0	0	0	0	0	0	NA	0	0	0
sp|O06986|YVDD_BACSU	2	2	1	2	1	1	3	2	0.874367	1.75	1.75	0
sp|O07001|YVDT_BACSU	5	6	5	4	6	5	5	5	0.617075	5	5.25	0.25
sp|O07006|PADC_BACSU	0	0	0	0	0	1	0	0	0.317311	0	0.25	0.25
sp|O07009|CYCB_BACSU	1	1	0	0	0	0	1	0	0.494525	0.5	0.25	-0.25
sp|O07012|BGAL2_BACSU	2	3	0	0	1	2	1	1	0.880933	1.25	1.25	0
sp|O07020|LUTA_BACSU	6	6	5	5	2	6	8	5	1	5.5	5.25	-0.25
sp|O07021|LUTB_BACSU	15	16	17	16	13	15	14	16	0.101591	16	14.5	-1.5
sp|O07081|YRDC_BACSU	3	3	3	2	2	1	2	2	0.0398326	2.75	1.75	-1
sp|O07085|CZCO_BACSU	0	0	0	0	0	0	0	0	NA	0	0	0
sp|O07513|HIT_BACSU	8	7	8	9	10	8	5	6	0.554113	8	7.25	-0.75
sp|O07516|YHAH_BACSU	0	0	1	0	0	0	0	0	0.317311	0.25	0	-0.25
sp|O07521|YHAM_BACSU	10	6	7	6	8	7	7	6	0.761518	7.25	7	-0.25
sp|O07523|YHAP_BACSU	1	1	2	2	0	0	0	0	0.0126157	1.5	0	-1.5
sp|O07529|AZR_BACSU	4	2	5	3	1	1	1	1	0.0138744	3.5	1	-2.5
sp|O07532|LYTF_BACSU	0	0	2	1	1	3	1	0	0.543866	0.75	1.25	0.5
sp|O07542|YHEA_BACSU	3	4	6	7	0	0	0	0	0.0138744	5	0	-5
sp|O07543|YHEB_BACSU	3	4	5	4	3	2	3	1	0.0371882	4	2.25	-1.75
sp|O07548|YHEG_BACSU	2	2	3	2	1	1	2	1	0.0398326	2.25	1.25	-1
sp|O07549|YHEH_BACSU	0	0	0	0	0	1	0	0	0.317311	0	0.25	0.25
sp|O07550|YHEI_BACSU	0	0	0	0	0	0	0	0	NA	0	0	0
sp|O07553|NHAC_BACSU	0	0	0	0	0	0	0	0	NA	0	0	0
sp|O07561|YHJG_BACSU	1	1	1	0	2	1	1	1	0.185877	0.75	1.25	0.5
sp|O07567|NTDR_BACSU	0	0	0	0	0	0	0	0	NA	0	0	0
sp|O07568|YHJN_BACSU	0	0	0	0	0	0	0	0	NA	0	0	0
sp|O07573|NSRR_BACSU	0	0	0	0	0	0	2	0	0.317311	0	0.5	0.5
sp|O07576|YHDG_BACSU	0	0	0	0	0	0	0	0	NA	0	0	0
sp|O07581|YHDL_BACSU	4	2	2	3	3	2	2	3	0.75183	2.75	2.5	-0.25
sp|O07582|SIGM_BACSU	0	0	1	1	0	0	0	0	0.12663	0.5	0	-0.5
sp|O07584|PLSC_BACSU	3	0	0	2	0	4	0	0	0.740857	1.25	1	-0.25
sp|O07585|YHDP_BACSU	4	6	5	6	6	3	5	4	0.368803	5.25	4.5	-0.75
sp|O07587|AAT3_BACSU	5	6	6	4	3	9	5	6	0.881684	5.25	5.75	0.5
sp|O07592|YHDW_BACSU	0	0	0	0	0	0	0	0	NA	0	0	0
sp|O07596|YHEN_BACSU	0	0	0	0	0	0	0	0	NA	0	0	0
sp|O07597|DAAA_BACSU	3	5	4	6	7	4	3	4	0.881684	4.5	4.5	0
sp|O07598|YHAA_BACSU	2	2	2	4	5	4	2	2	0.404657	2.5	3.25	0.75
sp|O07600|FABH2_BACSU	3	0	2	3	1	2	1	0	0.236724	2	1	-1
sp|O07603|YHFE_BACSU	6	5	6	7	5	3	5	6	0.129155	6	4.75	-1.25
sp|O07604|YHFF_BACSU	1	1	1	1	0	0	0	1	0.040424	1	0.25	-0.75
sp|O07605|GLTT_BACSU	8	6	5	5	8	2	5	3	0.297483	6	4.5	-1.5
sp|O07607|YHFI_BACSU	6	4	4	4	4	5	4	6	0.617075	4.5	4.75	0.25
sp|O07608|LPLA_BACSU	23	16	14	17	17	18	17	18	0.371851	17.5	17.5	0
sp|O07609|YHFK_BACSU	11	10	6	8	11	10	9	7	0.770153	8.75	9.25	0.5
sp|O07614|YHFO_BACSU	1	1	2	2	2	2	2	2	0.12663	1.5	2	0.5
sp|O07615|YHFP_BACSU	1	1	0	0	1	1	0	3	0.342782	0.5	1.25	0.75
sp|O07617|PHOE_BACSU	2	2	2	3	4	3	3	3	0.0398326	2.25	3.25	1
sp|O07621|HEMAT_BACSU	14	12	13	12	11	15	12	15	0.765955	12.75	13.25	0.5
sp|O07624|YWIB_BACSU	4	4	5	3	2	2	2	3	0.0246533	4	2.25	-1.75
sp|O07631|TYPA_BACSU	34	32	35	34	35	39	30	35	0.371851	33.75	34.75	1
sp|O07636|YLAL_BACSU	2	0	3	1	1	1	3	1	1	1.5	1.5	0
sp|O07638|YLAN_BACSU	4	2	3	3	1	1	1	1	0.0132383	3	1	-2
sp|O07906|YRAN_BACSU	0	0	0	0	0	0	0	0	NA	0	0	0
sp|O08336|CYPE_BACSU	2	0	0	2	2	1	1	1	0.759982	1	1.25	0.25
sp|O08455|YHAN_BACSU	0	0	0	0	0	0	0	0	NA	0	0	0
sp|O30509|GATB_BACSU	33	34	35	40	37	42	40	39	0.11021	35.5	39.5	4
sp|O31404|ACOA_BACSU	4	5	6	6	5	4	4	6	0.445009	5.25	4.75	-0.5
sp|O31418|MRNC_BACSU	4	4	2	4	4	2	3	4	0.617075	3.5	3.25	-0.25
sp|O31443|YBFA_BACSU	0	0	0	0	0	0	0	0	NA	0	0	0
sp|O31446|YBFF_BACSU	1	2	2	2	2	1	1	1	0.185877	1.75	1.25	-0.5
sp|O31452|YBFK_BACSU	0	1	0	1	1	0	1	0	1	0.5	0.5	0
sp|O31457|YBFQ_BACSU	12	12	15	11	11	11	11	11	0.0455003	12.5	11	-1.5
sp|O31458|GAMA_BACSU	4	5	2	3	8	6	5	7	0.029401	3.5	6.5	3
sp|O31459|YBGA_BACSU	2	3	1	1	3	4	2	4	0.075927	1.75	3.25	1.5
sp|O31461|ILVE1_BACSU	0	0	0	0	0	0	0	0	NA	0	0	0
sp|O31462|YBGF_BACSU	0	0	0	0	0	0	0	0	NA	0	0	0
sp|O31475|FENR1_BACSU	13	9	9	7	13	7	9	10	0.764503	9.5	9.75	0.25
sp|O31488|YDAN_BACSU	0	0	0	0	0	0	0	0	NA	0	0	0
sp|O31489|YDCI_BACSU	9	9	9	6	8	10	8	8	0.761518	8.25	8.5	0.25
sp|O31498|DNLJ_BACSU	23	21	21	18	18	21	18	19	0.224765	20.75	19	-1.75
sp|O31501|SWRC_BACSU	16	13	16	19	14	12	10	12	0.0408331	16	12	-4
sp|O31502|DAGK_BACSU	3	2	4	4	5	6	3	6	0.105911	3.25	5	1.75
sp|O31503|YEFA_BACSU	1	0	2	2	2	3	2	3	0.0631732	1.25	2.5	1.25
sp|O31504|YEEA_BACSU	5	3	4	3	3	6	4	5	0.368803	3.75	4.5	0.75
sp|O31506|YEEF_BACSU	0	0	0	0	0	0	0	0	NA	0	0	0
sp|O31509|YEEI_BACSU	9	10	7	7	8	9	9	9	0.642295	8.25	8.75	0.5
sp|O31512|YESF_BACSU	0	0	0	0	0	0	0	0	NA	0	0	0
sp|O31513|YESJ_BACSU	0	1	0	0	0	0	0	2	0.850107	0.25	0.5	0.25
sp|O31534|YETG_BACSU	5	3	1	3	5	2	3	4	0.655232	3	3.5	0.5
sp|O31543|YFJQ_BACSU	0	0	0	0	0	0	0	0	NA	0	0	0
sp|O31544|YFJP_BACSU	0	0	0	1	1	1	0	1	0.185877	0.25	0.75	0.5
sp|O31545|YFJO_BACSU	4	5	3	3	2	3	2	3	0.0631732	3.75	2.5	-1.25
sp|O31546|DUS2_BACSU	5	6	7	6	6	7	6	8	0.278446	6	6.75	0.75
sp|O31550|ACOC_BACSU	4	7	5	5	5	6	5	6	0.535703	5.25	5.5	0.25
sp|O31562|YFIT_BACSU	0	2	3	2	2	1	1	0	0.294407	1.75	1	-0.75
sp|O31567|YFIY_BACSU	27	26	21	18	27	22	25	19	0.884549	23	23.25	0.25
sp|O31568|YFIZ_BACSU	0	0	0	0	0	0	0	0	NA	0	0	0
sp|O31569|YFHA_BACSU	0	0	0	0	0	0	0	0	NA	0	0	0
sp|O31570|YFHB_BACSU	3	3	3	3	3	3	4	4	0.12663	3	3.5	0.5
sp|O31571|YFHC_BACSU	26	16	19	17	26	22	17	22	0.377822	19.5	21.75	2.25
sp|O31575|RECX_BACSU	1	1	1	1	1	1	1	1	NA	1	1	0
sp|O31581|YFHM_BACSU	1	1	0	1	2	1	0	1	0.617075	0.75	1	0.25
sp|O31582|YFHO_BACSU	0	0	1	1	0	0	1	0	0.494525	0.5	0.25	-0.25
sp|O31584|YFHQ_BACSU	3	4	5	5	5	4	4	5	0.75183	4.25	4.5	0.25
sp|O31587|RS14B_BACSU	0	0	0	0	0	0	0	0	NA	0	0	0
sp|O31588|YHZB_BACSU	1	1	1	1	1	1	2	1	0.317311	1	1.25	0.25
sp|O31590|TRML_BACSU	14	7	10	10	9	8	9	9	0.233779	10.25	8.75	-1.5
sp|O31593|YHBJ_BACSU	3	3	2	2	1	4	5	2	0.765955	2.5	3	0.5
sp|O31602|SPX_BACSU	0	0	1	0	0	2	0	3	0.321121	0.25	1.25	1
sp|O31605|PEPF_BACSU	25	19	26	23	30	25	26	26	0.101591	23.25	26.75	3.5
sp|O31610|YJBL_BACSU	3	4	4	3	2	4	2	3	0.2217	3.5	2.75	-0.75
sp|O31611|YJBM_BACSU	2	3	2	2	3	3	2	3	0.185877	2.25	2.75	0.5
sp|O31612|PPNK1_BACSU	5	3	3	4	3	3	2	3	0.0982099	3.75	2.75	-1
sp|O31615|YJBQ_BACSU	0	0	1	0	0	0	1	0	1	0.25	0.25	0
sp|O31626|YJCD_BACSU	2	0	1	1	0	0	0	0	0.0455003	1	0	-1
sp|O31629|YJCG_BACSU	8	12	12	10	10	10	12	14	0.543866	10.5	11.5	1
sp|O31630|YJCH_BACSU	2	3	2	1	2	3	3	2	0.342782	2	2.5	0.5
sp|O31631|METB_BACSU	1	0	2	2	2	2	0	0	0.75183	1.25	1	-0.25
sp|O31632|METC_BACSU	0	1	1	0	0	2	0	0	0.738883	0.5	0.5	0
sp|O31633|YJCK_BACSU	0	0	1	0	1	0	0	1	0.494525	0.25	0.5	0.25
sp|O31635|YJCM_BACSU	1	0	1	1	1	0	0	0	0.185877	0.75	0.25	-0.5
sp|O31636|YJCN_BACSU	0	1	1	0	0	0	0	0	0.12663	0.5	0	-0.5
sp|O31638|YJCP_BACSU	1	2	0	0	0	0	0	0	0.13057	0.75	0	-0.75
sp|O31642|YJDA_BACSU	2	0	0	2	2	4	2	1	0.215476	1	2.25	1.25
sp|O31644|MANR_BACSU	4	4	3	2	2	4	3	3	0.646767	3.25	3	-0.25
sp|O31645|PTN3B_BACSU	25	27	25	25	26	24	23	26	0.551616	25.5	24.75	-0.75
sp|O31646|MANA1_BACSU	27	22	20	22	20	22	17	20	0.129155	22.75	19.75	-3
sp|O31648|YJDG_BACSU	0	0	0	0	0	0	0	0	NA	0	0	0
sp|O31650|YJDI_BACSU	1	0	0	0	2	1	0	2	0.118991	0.25	1.25	1
sp|O31654|SIGI_BACSU	0	0	0	0	0	0	0	0	NA	0	0	0
sp|O31655|RSGI_BACSU	0	2	0	0	0	3	0	0	0.850107	0.5	0.75	0.25
sp|O31656|YKRK_BACSU	7	5	4	7	7	8	6	6	0.371851	5.75	6.75	1
sp|O31657|HTPX_BACSU	1	4	3	3	2	2	4	0	0.462382	2.75	2	-0.75
sp|O31658|KTRD_BACSU	0	0	0	0	0	0	0	0	NA	0	0	0
sp|O31662|MTNA_BACSU	18	21	27	25	26	35	38	20	0.248213	22.75	29.75	7
sp|O31663|MTNK_BACSU	14	13	20	16	18	19	18	11	0.771503	15.75	16.5	0.75
sp|O31664|MTNU_BACSU	3	3	3	6	4	6	6	4	0.12663	3.75	5	1.25
sp|O31665|MTNE_BACSU	0	0	1	0	1	3	1	1	0.0398326	0.25	1.5	1.25
sp|O31666|MTNW_BACSU	0	1	0	0	0	0	1	0	1	0.25	0.25	0
sp|O31669|MTND_BACSU	3	4	4	5	5	3	5	7	0.294407	4	5	1
sp|O31671|KIND_BACSU	0	0	0	0	0	0	0	0	NA	0	0	0
sp|O31672|MHQR_BACSU	4	4	4	4	5	4	3	5	0.504985	4	4.25	0.25
sp|O31673|CLPE_BACSU	1	0	1	1	1	1	0	4	0.617075	0.75	1.5	0.75
sp|O31675|QUEC_BACSU	3	5	5	4	3	4	5	4	0.646767	4.25	4	-0.25
sp|O31676|QUED_BACSU	0	1	1	2	1	1	1	1	1	1	1	0
sp|O31677|QUEE_BACSU	3	6	4	5	6	7	6	5	0.101591	4.5	6	1.5
sp|O31678|QUEF_BACSU	4	6	6	4	5	7	3	4	0.765955	5	4.75	-0.25
sp|O31688|ZOSA_BACSU	0	0	0	0	0	0	0	0	NA	0	0	0
sp|O31689|YKVY_BACSU	15	13	16	6	11	13	11	13	0.371851	12.5	12	-0.5
sp|O31691|GLCT_BACSU	0	0	1	0	0	0	0	0	0.317311	0.25	0	-0.25
sp|O31701|MOBA_BACSU	0	0	0	0	0	0	0	0	NA	0	0	0
sp|O31702|MOEB_BACSU	1	0	1	1	1	1	1	1	0.317311	0.75	1	0.25
sp|O31703|MOEA_BACSU	9	8	7	6	6	7	8	4	0.303525	7.5	6.25	-1.25
sp|O31705|MOAE_BACSU	5	4	3	2	1	2	3	1	0.0777599	3.5	1.75	-1.75
sp|O31708|YKNV_BACSU	0	2	0	0	0	0	0	0	0.317311	0.5	0	-0.5
sp|O31709|YKNW_BACSU	0	0	0	0	0	0	0	0	NA	0	0	0
sp|O31710|YKNX_BACSU	2	2	3	4	3	4	7	6	0.0777599	2.75	5	2.25
sp|O31711|YKNY_BACSU	2	1	1	1	1	0	0	1	0.0955807	1.25	0.5	-0.75
sp|O31712|YKNZ_BACSU	0	0	0	0	0	0	0	0	NA	0	0	0
sp|O31714|K1PF_BACSU	12	11	12	13	11	15	11	10	0.371851	12	11.75	-0.25
sp|O31716|YKPA_BACSU	25	30	28	30	31	33	24	30	0.374857	28.25	29.5	1.25
sp|O31717|YKPB_BACSU	2	5	5	2	4	3	1	4	0.556569	3.5	3	-0.5
sp|O31718|YKZG_BACSU	2	1	2	2	2	1	2	1	0.494525	1.75	1.5	-0.25
sp|O31726|YLMD_BACSU	0	1	0	1	2	3	3	1	0.035993	0.5	2.25	1.75
sp|O31727|YLME_BACSU	4	4	6	5	4	4	4	5	0.404657	4.75	4.25	-0.5
sp|O31728|SEPF_BACSU	4	7	5	5	3	3	2	3	0.0172487	5.25	2.75	-2.5
sp|O31729|YLMG_BACSU	0	0	0	0	0	0	0	0	NA	0	0	0
sp|O31740|RIMM_BACSU	5	6	6	5	3	5	7	5	0.535703	5.5	5	-0.5
sp|O31741|TRMD_BACSU	3	3	3	3	1	2	2	2	0.011412	3	1.75	-1.25
sp|O31742|RL19_BACSU	11	18	13	14	12	19	16	20	0.248213	14	16.75	2.75
sp|O31743|RBGA_BACSU	11	9	11	13	8	10	7	11	0.139135	11	9	-2
sp|O31744|RNH2_BACSU	0	0	0	0	0	1	0	2	0.13057	0	0.75	0.75
sp|O31745|YLQG_BACSU	1	1	4	2	1	0	1	0	0.0631732	2	0.5	-1.5
sp|O31749|PYRH_BACSU	14	14	23	21	14	15	20	14	0.538472	18	15.75	-2.25
sp|O31751|UPPS_BACSU	4	4	5	3	4	4	4	2	0.508332	4	3.5	-0.5
sp|O31752|CDSA_BACSU	0	0	0	0	0	1	0	1	0.12663	0	0.5	0.5
sp|O31753|DXR_BACSU	14	8	8	12	11	11	10	11	1	10.5	10.75	0.25
sp|O31754|RASP_BACSU	3	4	4	3	2	4	3	2	0.2217	3.5	2.75	-0.75
sp|O31755|SYP_BACSU	28	36	37	40	23	32	23	26	0.0420664	35.25	26	-9.25
sp|O31760|RNJ2_BACSU	27	31	21	19	22	25	22	21	0.883853	24.5	22.5	-2
sp|O31761|YMFC_BACSU	0	0	1	1	1	1	1	1	0.12663	0.5	1	0.5
sp|O31764|YMFF_BACSU	13	9	11	11	13	12	9	11	0.764503	11	11.25	0.25
sp|O31766|YMFH_BACSU	16	12	10	11	14	14	11	13	0.465124	12.25	13	0.75
sp|O31771|YMFM_BACSU	2	1	2	2	2	1	2	3	0.617075	1.75	2	0.25
sp|O31773|PBPX_BACSU	3	2	2	2	2	2	0	2	0.185877	2.25	1.5	-0.75
sp|O31774|RNY_BACSU	10	10	6	9	9	9	7	12	1	8.75	9.25	0.5
sp|O31775|YMDB_BACSU	10	8	9	8	9	8	8	7	0.278446	8.75	8	-0.75
sp|O31776|TDH_BACSU	0	3	3	4	2	4	3	3	0.876955	2.5	3	0.5
sp|O31777|BIKB_BACSU	14	13	10	9	8	11	10	12	0.467825	11.5	10.25	-1.25
sp|O31778|MIAB_BACSU	12	10	13	11	11	13	11	13	0.543866	11.5	12	0.5
sp|O31784|PKSR_BACSU	0	0	0	0	0	0	0	0	NA	0	0	0
sp|O31785|PKSS_BACSU	7	8	1	3	8	4	3	6	0.770153	4.75	5.25	0.5
sp|O31790|YMAD_BACSU	2	0	0	0	1	1	1	0	0.429195	0.5	0.75	0.25
sp|O31795|MIAA_BACSU	0	1	2	2	0	1	2	0	0.445009	1.25	0.75	-0.5
sp|O31801|YNCF_BACSU	0	0	1	3	0	2	0	2	1	1	1	0
sp|O31806|YNDB_BACSU	2	2	2	3	3	0	2	1	0.352897	2.25	1.5	-0.75
sp|O31818|YNZC_BACSU	2	1	1	1	1	1	1	1	0.317311	1.25	1	-0.25
sp|O31829|YOAF_BACSU	0	0	1	0	1	0	0	0	1	0.25	0.25	0
sp|O31847|YOZO_BACSU	0	2	0	1	1	1	1	0	0.874367	0.75	0.75	0
sp|O31849|YOJO_BACSU	3	3	3	3	3	2	5	2	0.504985	3	3	0
sp|O31850|YOJN_BACSU	4	2	3	4	1	2	2	2	0.0441355	3.25	1.75	-1.5
sp|O31856|RSBRC_BACSU	5	2	3	5	4	3	5	3	1	3.75	3.75	0
sp|O31857|YOJG_BACSU	2	1	2	2	5	4	2	4	0.0441355	1.75	3.75	2
sp|O31858|YOJF_BACSU	2	1	1	1	0	0	0	0	0.011412	1.25	0	-1.25
sp|O31875|NRDEB_BACSU	6	8	8	9	9	8	5	11	0.655232	7.75	8.25	0.5
sp|O31928|YOPJ_BACSU	0	1	2	2	1	1	2	2	0.75183	1.25	1.5	0.25
sp|O31929|YOPI_BACSU	0	0	0	0	0	0	0	0	NA	0	0	0
sp|O31930|YOPH_BACSU	0	0	0	0	0	0	0	0	NA	0	0	0
sp|O31935|YOPC_BACSU	1	0	1	0	0	2	0	0	0.738883	0.5	0.5	0
sp|O31942|YONS_BACSU	1	2	2	1	1	1	3	2	0.75183	1.5	1.75	0.25
sp|O31974|YOMK_BACSU	0	0	0	0	0	0	0	0	NA	0	0	0
sp|O31975|YOMJ_BACSU	0	0	0	0	0	0	0	0	NA	0	0	0
sp|O31986|SUNS_BACSU	0	2	2	1	5	4	4	2	0.0371882	1.25	3.75	2.5
sp|O31989|YOLF_BACSU	5	6	6	6	5	7	5	6	0.874367	5.75	5.75	0
sp|O31997|YOKJ_BACSU	2	1	1	4	1	0	1	2	0.278446	2	1	-1
sp|O32000|YOKG_BACSU	5	3	6	5	5	3	2	4	0.180403	4.75	3.5	-1.25
sp|O32001|YOKF_BACSU	5	3	3	4	4	3	8	4	0.543866	3.75	4.75	1
sp|O32002|YOKE_BACSU	2	2	2	2	2	3	2	3	0.12663	2	2.5	0.5
sp|O32003|YOKD_BACSU	1	1	1	1	2	1	2	1	0.12663	1	1.5	0.5
sp|O32006|YOKA_BACSU	1	0	0	0	0	1	1	2	0.154729	0.25	1	0.75
sp|O32022|YQZD_BACSU	1	0	0	1	0	0	0	1	0.494525	0.5	0.25	-0.25
sp|O32023|YQZC_BACSU	2	2	2	1	2	2	2	1	1	1.75	1.75	0
sp|O32028|MTNN_BACSU	9	6	6	6	7	7	8	5	0.765955	6.75	6.75	0
sp|O32031|YRRS_BACSU	2	0	2	0	0	0	0	0	0.12663	1	0	-1
sp|O32033|URK_BACSU	9	4	7	6	8	5	7	6	1	6.5	6.5	0
sp|O32034|YRRO_BACSU	10	9	14	9	9	9	4	9	0.0982099	10.5	7.75	-2.75
sp|O32035|YRRN_BACSU	6	7	9	5	7	9	6	8	0.462382	6.75	7.5	0.75
sp|O32036|YRRM_BACSU	0	1	0	1	0	4	2	1	0.224765	0.5	1.75	1.25
sp|O32037|YRVM_BACSU	7	8	8	7	3	6	4	2	0.0194187	7.5	3.75	-3.75
sp|O32038|SYD_BACSU	40	38	39	36	38	36	31	32	0.0795941	38.25	34.25	-4
sp|O32039|SYH_BACSU	22	23	23	23	23	27	23	24	0.0982099	22.75	24.25	1.5
sp|O32041|YRVJ_BACSU	4	5	5	3	3	4	2	2	0.075927	4.25	2.75	-1.5
sp|O32044|RECJ_BACSU	6	9	5	6	5	5	8	4	0.233779	6.5	5.5	-1
sp|O32045|YRVD_BACSU	0	0	0	0	0	0	0	0	NA	0	0	0
sp|O32046|YRVC_BACSU	1	1	1	1	2	0	2	1	0.504985	1	1.25	0.25
sp|O32047|SECDF_BACSU	13	6	10	7	7	8	8	7	0.765955	9	7.5	-1.5
sp|O32049|YRZD_BACSU	5	4	4	4	1	1	2	3	0.0172487	4.25	1.75	-2.5
sp|O32052|YRBF_BACSU	4	3	2	2	2	1	2	2	0.0982099	2.75	1.75	-1
sp|O32053|TGT_BACSU	14	11	9	9	8	9	9	12	0.35617	10.75	9.5	-1.25
sp|O32054|QUEA_BACSU	17	15	14	15	13	18	13	14	0.303525	15.25	14.5	-0.75
sp|O32055|RUVB_BACSU	0	0	0	0	0	0	0	0	NA	0	0	0
sp|O32065|YTZB_BACSU	0	1	0	0	0	0	0	0	0.317311	0.25	0	-0.25
sp|O32068|YTZG_BACSU	0	3	1	2	0	0	3	3	1	1.5	1.5	0
sp|O32076|YUAG_BACSU	5	4	4	5	2	6	4	6	0.764503	4.5	4.5	0
sp|O32078|YUAE_BACSU	3	2	2	2	1	1	2	2	0.0955807	2.25	1.5	-0.75
sp|O32080|KTRA_BACSU	0	0	0	1	0	1	0	0	1	0.25	0.25	0
sp|O32082|YUBF_BACSU	3	3	2	2	3	3	2	3	0.494525	2.5	2.75	0.25
sp|O32083|LYTG_BACSU	0	0	0	1	2	0	0	0	0.850107	0.25	0.5	0.25
sp|O32086|YUBA_BACSU	3	2	1	2	1	1	2	0	0.129155	2	1	-1
sp|O32090|PNCB_BACSU	19	22	17	17	18	17	17	20	0.758415	18.75	18	-0.75
sp|O32091|PNCA_BACSU	2	0	2	1	1	2	1	2	0.75183	1.25	1.5	0.25
sp|O32093|YUEH_BACSU	1	2	0	0	0	1	1	2	0.646767	0.75	1	0.25
sp|O32095|YUEF_BACSU	1	1	1	1	1	1	1	1	NA	1	1	0
sp|O32099|BZRD_BACSU	6	3	5	4	3	5	4	4	0.549076	4.5	4	-0.5
sp|O32101|YUEB_BACSU	2	2	1	2	0	0	2	0	0.0819903	1.75	0.5	-1.25
sp|O32102|BESA_BACSU	5	3	2	1	4	3	3	3	0.441949	2.75	3.25	0.5
sp|O32105|YUIF_BACSU	0	0	1	0	0	0	0	0	0.317311	0.25	0	-0.25
sp|O32106|AMPA_BACSU	6	4	7	9	5	9	5	7	1	6.5	6.5	0
sp|O32107|YUID_BACSU	2	0	0	0	0	0	0	0	0.317311	0.5	0	-0.5
sp|O32113|YUTM_BACSU	0	0	0	0	0	0	0	0	NA	0	0	0
sp|O32114|DAPF_BACSU	7	7	6	6	7	5	6	8	1	6.5	6.5	0
sp|O32115|YUTK_BACSU	1	1	2	0	0	1	1	1	0.617075	1	0.75	-0.25
sp|O32117|YUTJ_BACSU	14	11	13	13	13	11	14	14	0.646767	12.75	13	0.25
sp|O32119|YUTI_BACSU	4	4	5	5	1	2	2	1	0.0179605	4.5	1.5	-3
sp|O32125|YUTF_BACSU	6	5	6	7	6	6	3	5	0.278446	6	5	-1
sp|O32126|YUTE_BACSU	3	3	4	4	4	3	5	5	0.2217	3.5	4.25	0.75
sp|O32129|LIPA_BACSU	17	17	16	20	16	18	16	21	1	17.5	17.75	0.25
sp|O32133|YUND_BACSU	1	1	2	2	3	1	1	2	0.75183	1.5	1.75	0.25
sp|O32135|YUNF_BACSU	3	0	0	0	1	0	0	1	0.738883	0.75	0.5	-0.25
sp|O32148|PUCG_BACSU	0	0	1	0	0	0	0	1	1	0.25	0.25	0
sp|O32152|YURK_BACSU	1	0	0	0	1	3	1	1	0.0398326	0.25	1.5	1.25
sp|O32153|FRLD_BACSU	0	0	0	0	1	1	0	3	0.0455003	0	1.25	1.25
sp|O32156|YURO_BACSU	0	0	0	0	0	0	0	0	NA	0	0	0
sp|O32157|FRLB_BACSU	4	3	3	4	5	5	3	5	0.12663	3.5	4.5	1
sp|O32158|YURQ_BACSU	1	1	1	1	2	2	1	3	0.0455003	1	2	1
sp|O32159|YURR_BACSU	5	4	3	1	1	3	3	1	0.224765	3.25	2	-1.25
sp|O32161|YURT_BACSU	2	1	2	3	2	4	2	3	0.278446	2	2.75	0.75
sp|O32162|SUFB_BACSU	48	45	42	38	54	47	37	46	0.563703	43.25	46	2.75
sp|O32163|NIFU_BACSU	5	1	4	4	3	4	0	3	0.233779	3.5	2.5	-1
sp|O32164|CSD_BACSU	16	17	16	16	14	16	16	18	0.740857	16.25	16	-0.25
sp|O32165|SUFD_BACSU	55	58	58	60	63	66	65	62	0.0201646	57.75	64	6.25
sp|O32167|METQ_BACSU	10	6	8	8	5	8	5	6	0.0994249	8	6	-2
sp|O32168|METI_BACSU	4	4	4	4	4	3	1	3	0.0455003	4	2.75	-1.25
sp|O32169|METN_BACSU	4	3	1	2	3	4	4	3	0.224765	2.5	3.5	1
sp|O32174|GCSH_BACSU	6	4	5	5	5	4	5	6	1	5	5	0
sp|O32175|YUSI_BACSU	2	2	2	2	0	1	2	1	0.0455003	2	1	-1
sp|O32176|FADE_BACSU	6	7	8	5	5	4	5	18	0.374857	6.5	8	1.5
sp|O32177|FADA_BACSU	0	0	0	0	0	0	0	2	0.317311	0	0.5	0.5
sp|O32178|FADN_BACSU	2	1	0	0	0	1	1	1	0.874367	0.75	0.75	0
sp|O32181|YUSO_BACSU	0	0	0	0	0	0	1	0	0.317311	0	0.25	0.25
sp|O32182|YUSP_BACSU	1	1	2	2	2	2	2	3	0.0955807	1.5	2.25	0.75
sp|O32188|YUSV_BACSU	3	4	3	3	3	2	3	4	0.617075	3.25	3	-0.25
sp|O32192|CSSR_BACSU	0	2	0	0	0	0	1	0	0.850107	0.5	0.25	-0.25
sp|O32193|CSSS_BACSU	0	0	0	0	0	0	0	0	NA	0	0	0
sp|O32198|LIAS_BACSU	0	0	0	0	0	0	0	0	NA	0	0	0
sp|O32199|LIAF_BACSU	0	0	0	0	0	0	0	0	NA	0	0	0
sp|O32201|LIAH_BACSU	2	5	3	2	1	1	1	2	0.0336351	3	1.25	-1.75
sp|O32204|ARCD_BACSU	0	1	0	1	0	0	0	0	0.12663	0.5	0	-0.5
sp|O32208|YVGL_BACSU	1	0	0	0	0	0	0	0	0.317311	0.25	0	-0.25
sp|O32210|GR_BACSU	19	18	17	18	23	18	18	20	0.218604	18	19.75	1.75
sp|O32212|NHAK_BACSU	0	0	0	0	0	0	0	0	NA	0	0	0
sp|O32213|CYSI_BACSU	4	3	6	5	3	3	5	4	0.368803	4.5	3.75	-0.75
sp|O32214|CYSJ_BACSU	2	1	1	2	0	0	1	2	0.2217	1.5	0.75	-0.75
sp|O32215|HELD_BACSU	1	0	0	0	2	0	0	1	0.404657	0.25	0.75	0.5
sp|O32217|BDBC_BACSU	0	0	0	0	0	0	0	0	NA	0	0	0
sp|O32218|BDBD_BACSU	6	7	7	6	5	6	4	5	0.035993	6.5	5	-1.5
sp|O32219|CADA_BACSU	0	0	0	0	0	0	0	0	NA	0	0	0
sp|O32220|COPA_BACSU	0	0	0	0	0	0	0	0	NA	0	0	0
sp|O32223|YVAA_BACSU	5	5	6	7	6	3	6	5	0.543866	5.75	5	-0.75
sp|O32224|AZOR2_BACSU	3	3	1	2	3	2	3	1	1	2.25	2.25	0
sp|O32229|YVAG_BACSU	1	0	0	0	0	0	0	0	0.317311	0.25	0	-0.25
sp|O32231|RNR_BACSU	7	5	6	5	7	7	4	6	0.653173	5.75	6	0.25
sp|O32232|EST_BACSU	2	3	4	5	6	4	4	2	0.655232	3.5	4	0.5
sp|O32233|SECG_BACSU	1	1	2	1	0	0	0	2	0.169202	1.25	0.5	-0.75
sp|O32239|YVAQ_BACSU	0	0	0	1	0	1	0	0	1	0.25	0.25	0
sp|O32243|OPUCC_BACSU	0	0	0	0	0	0	0	0	NA	0	0	0
sp|O32245|YVBH_BACSU	5	1	3	2	5	3	4	3	0.297483	2.75	3.75	1
sp|O32246|YVBI_BACSU	1	3	3	2	3	3	2	3	0.404657	2.25	2.75	0.5
sp|O32247|YVBJ_BACSU	12	10	13	15	14	7	12	9	0.309424	12.5	10.5	-2
sp|O32248|YVBK_BACSU	4	3	3	2	2	3	3	7	0.876955	3	3.75	0.75
sp|O32253|CGGR_BACSU	3	3	3	3	2	3	3	3	0.317311	3	2.75	-0.25
sp|O32254|YVBT_BACSU	2	2	2	2	5	3	2	3	0.0455003	2	3.25	1.25
sp|O32257|YVBW_BACSU	0	0	0	0	0	0	0	0	NA	0	0	0
sp|O32259|LUTC_BACSU	6	8	8	12	7	7	9	8	0.765955	8.5	7.75	-0.75
sp|O32264|TKRA_BACSU	13	10	8	10	12	12	10	11	0.371851	10.25	11.25	1
sp|O32294|RAPG_BACSU	1	5	1	2	4	2	2	2	0.438839	2.25	2.5	0.25
sp|O32436|MED_BACSU	1	0	0	0	0	0	0	1	1	0.25	0.25	0
sp|O34303|YDJA_BACSU	0	2	0	0	1	1	0	0	0.738883	0.5	0.5	0
sp|O34305|YTOQ_BACSU	3	4	3	2	3	3	3	4	0.617075	3	3.25	0.25
sp|O34307|YVMA_BACSU	0	0	0	0	4	4	4	5	0.011412	0	4.25	4.25
sp|O34308|YTKK_BACSU	1	1	0	0	1	0	1	1	0.494525	0.5	0.75	0.25
sp|O34309|PPS_BACSU	1	2	3	1	4	4	2	1	0.294407	1.75	2.75	1
sp|O34318|YLOU_BACSU	2	2	4	2	2	3	2	0	0.508332	2.5	1.75	-0.75
sp|O34324|DLDH3_BACSU	0	0	1	1	0	0	0	0	0.12663	0.5	0	-0.5
sp|O34325|YTRP_BACSU	0	1	1	0	0	0	0	0	0.12663	0.5	0	-0.5
sp|O34327|RAPJ_BACSU	3	3	1	0	1	1	3	1	0.874367	1.75	1.5	-0.25
sp|O34328|KGUA_BACSU	13	12	12	11	13	13	13	12	0.154729	12	12.75	0.75
sp|O34330|YOBL_BACSU	0	0	0	0	0	0	0	0	NA	0	0	0
sp|O34331|YLBH_BACSU	2	0	2	0	0	0	0	1	0.317311	1	0.25	-0.75
sp|O34334|YJOA_BACSU	14	10	10	10	9	10	10	9	0.0955807	11	9.5	-1.5
sp|O34338|MNTB_BACSU	7	7	4	5	8	5	6	4	1	5.75	5.75	0
sp|O34340|FABF_BACSU	37	37	38	36	34	37	31	35	0.075927	37	34.25	-2.75
sp|O34341|YEBC_BACSU	1	1	1	1	1	3	1	1	0.317311	1	1.5	0.5
sp|O34347|ASSY_BACSU	4	7	6	8	9	8	4	7	0.462382	6.25	7	0.75
sp|O34348|YFMC_BACSU	19	16	15	13	15	11	14	13	0.144051	15.75	13.25	-2.5
sp|O34351|YVMC_BACSU	0	0	0	0	4	4	5	4	0.011412	0	4.25	4.25
sp|O34353|YDJN_BACSU	0	1	1	2	0	2	0	0	0.349575	1	0.5	-0.5
sp|O34355|YTCJ_BACSU	2	2	2	3	2	4	1	4	0.642295	2.25	2.75	0.5
sp|O34357|YTPP_BACSU	7	5	7	8	6	6	6	5	0.177634	6.75	5.75	-1
sp|O34358|HTRA_BACSU	3	3	2	2	3	2	2	2	0.494525	2.5	2.25	-0.25
sp|O34365|YTMB_BACSU	0	0	1	0	0	0	0	1	1	0.25	0.25	0
sp|O34366|YVZB_BACSU	0	0	0	0	0	0	0	0	NA	0	0	0
sp|O34374|YJIB_BACSU	1	1	0	0	0	0	0	0	0.12663	0.5	0	-0.5
sp|O34375|SWRAB_BACSU	2	2	0	2	0	0	0	0	0.040424	1.5	0	-1.5
sp|O34383|YOCR_BACSU	0	0	0	0	0	0	0	0	NA	0	0	0
sp|O34384|YCEE_BACSU	6	7	7	8	6	7	6	9	0.761518	7	7	0
sp|O34385|MNTA_BACSU	7	6	5	5	9	5	6	10	0.297483	5.75	7.5	1.75
sp|O34392|YTRE_BACSU	3	3	3	2	2	3	1	2	0.154729	2.75	2	-0.75
sp|O34394|YJJA_BACSU	7	5	6	5	7	7	7	8	0.0441355	5.75	7.25	1.5
sp|O34400|YFKA_BACSU	4	4	2	3	2	4	3	3	0.646767	3.25	3	-0.25
sp|O34403|FPG_BACSU	2	1	1	1	2	3	2	1	0.154729	1.25	2	0.75
sp|O34411|HIS9_BACSU	1	1	1	1	2	1	1	1	0.317311	1	1.25	0.25
sp|O34412|YLBF_BACSU	2	1	1	1	1	1	1	1	0.317311	1.25	1	-0.25
sp|O34424|YTEJ_BACSU	1	2	0	0	0	1	0	2	1	0.75	0.75	0
sp|O34425|G3P2_BACSU	3	5	14	10	4	7	12	6	1	8	7.25	-0.75
sp|O34433|YOBO_BACSU	0	0	0	0	0	0	0	0	NA	0	0	0
sp|O34434|YDJG_BACSU	2	0	1	0	0	0	0	0	0.13057	0.75	0	-0.75
sp|O34436|PIT_BACSU	0	1	0	1	0	1	0	0	0.494525	0.5	0.25	-0.25
sp|O34441|YLOC_BACSU	3	3	7	5	5	6	4	4	0.659243	4.5	4.75	0.25
sp|O34442|MGTE_BACSU	0	0	0	0	0	1	0	0	0.317311	0	0.25	0.25
sp|O34443|APT_BACSU	19	17	20	17	13	19	15	14	0.108063	18.25	15.25	-3
sp|O34445|YLBN_BACSU	3	3	2	2	2	2	2	2	0.12663	2.5	2	-0.5
sp|O34447|YCEF_BACSU	2	1	1	1	1	1	2	1	1	1.25	1.25	0
sp|O34448|YOPQ_BACSU	7	10	6	9	9	9	5	9	0.877782	8	8	0
sp|O34450|NAGA_BACSU	3	2	3	2	4	3	3	2	0.342782	2.5	3	0.5
sp|O34452|YRRB_BACSU	2	2	3	0	0	1	2	1	0.294407	1.75	1	-0.75
sp|O34453|NOSO_BACSU	3	1	3	0	1	3	2	0	0.764503	1.75	1.5	-0.25
sp|O34454|YKAA_BACSU	20	30	28	19	14	14	18	13	0.0201646	24.25	14.75	-9.5
sp|O34457|MOAB_BACSU	5	3	2	2	5	3	2	4	0.549076	3	3.5	0.5
sp|O34468|YLBP_BACSU	0	0	0	0	0	0	0	0	NA	0	0	0
sp|O34469|YEEB_BACSU	4	5	3	3	4	3	3	3	0.404657	3.75	3.25	-0.5
sp|O34470|YLBL_BACSU	0	0	0	1	1	2	1	2	0.0324733	0.25	1.5	1.25
sp|O34471|YTLQ_BACSU	2	2	2	2	1	2	2	2	0.317311	2	1.75	-0.25
sp|O34474|YOEA_BACSU	0	0	0	0	0	0	0	0	NA	0	0	0
sp|O34475|YFKO_BACSU	8	5	9	6	9	10	9	8	0.101591	7	9	2
sp|O34476|CYSM_BACSU	6	5	6	5	5	7	5	6	0.75183	5.5	5.75	0.25
sp|O34478|YCCF_BACSU	9	8	10	10	7	9	10	12	0.881684	9.25	9.5	0.25
sp|O34481|YRRC_BACSU	2	2	1	0	0	0	0	0	0.0455003	1.25	0	-1.25
sp|O34483|HPRK_BACSU	11	5	5	5	10	3	6	5	0.877782	6.5	6	-0.5
sp|O34484|AMPM2_BACSU	8	4	5	1	5	4	6	5	0.655232	4.5	5	0.5
sp|O34496|YTPQ_BACSU	3	8	3	6	8	6	6	5	0.453899	5	6.25	1.25
sp|O34499|YKGB_BACSU	16	18	16	17	18	19	16	20	0.180403	16.75	18.25	1.5
sp|O34507|PRKC_BACSU	0	0	2	1	1	2	0	1	0.646767	0.75	1	0.25
sp|O34510|YFMF_BACSU	2	1	1	2	2	0	1	1	0.342782	1.5	1	-0.5
sp|O34512|YFMM_BACSU	11	13	8	8	9	8	8	10	0.538472	10	8.75	-1.25
sp|O34513|YLBM_BACSU	0	1	0	1	0	0	0	0	0.12663	0.5	0	-0.5
sp|O34514|MENC_BACSU	0	0	0	0	0	0	0	0	NA	0	0	0
sp|O34521|PTWCB_BACSU	1	1	0	0	0	0	1	0	0.494525	0.5	0.25	-0.25
sp|O34522|TRMB_BACSU	8	7	6	7	7	9	9	9	0.0686174	7	8.5	1.5
sp|O34525|SPPA_BACSU	1	0	0	1	2	1	1	1	0.0955807	0.5	1.25	0.75
sp|O34526|SYA_BACSU	56	52	52	52	47	55	47	53	0.551616	53	50.5	-2.5
sp|O34527|CYMR_BACSU	5	4	6	4	4	3	2	3	0.0371882	4.75	3	-1.75
sp|O34528|YRVN_BACSU	1	1	0	1	1	0	1	1	1	0.75	0.75	0
sp|O34529|K6PF_BACSU	23	32	35	30	33	28	23	31	0.663117	30	28.75	-1.25
sp|O34530|RSGA_BACSU	1	1	1	2	3	1	2	2	0.154729	1.25	2	0.75
sp|O34538|YCDA_BACSU	0	0	2	1	0	2	2	1	0.445009	0.75	1.25	0.5
sp|O34539|YJIC_BACSU	0	0	1	0	1	1	2	2	0.0324733	0.25	1.5	1.25
sp|O34542|YFLK_BACSU	2	2	3	2	3	4	4	2	0.118991	2.25	3.25	1
sp|O34545|BRAB_BACSU	0	0	0	0	0	0	0	0	NA	0	0	0
sp|O34553|YTSP_BACSU	5	5	7	6	5	9	6	7	0.368803	5.75	6.75	1
sp|O34557|RPE_BACSU	2	3	3	2	3	4	3	3	0.0955807	2.5	3.25	0.75
sp|O34558|YOPR_BACSU	3	5	3	4	7	9	3	1	0.76738	3.75	5	1.25
sp|O34564|YKUU_BACSU	1	0	1	1	1	2	1	0	0.617075	0.75	1	0.25
sp|O34580|PCRA_BACSU	17	17	18	15	22	18	16	17	0.45677	16.75	18.25	1.5
sp|O34586|YLBC_BACSU	0	0	0	1	0	0	0	0	0.317311	0.25	0	-0.25
sp|O34588|YKUJ_BACSU	6	3	6	5	2	2	1	3	0.0274686	5	2	-3
sp|O34589|FLAW_BACSU	6	3	4	4	3	3	4	4	0.342782	4.25	3.5	-0.75
sp|O34591|ACOB_BACSU	4	8	14	11	8	16	14	13	0.242526	9.25	12.75	3.5
sp|O34592|YDJP_BACSU	2	2	3	3	2	2	3	5	0.75183	2.5	3	0.5
sp|O34593|YJQA_BACSU	1	0	2	1	1	1	0	1	0.617075	1	0.75	-0.25
sp|O34594|CY551_BACSU	0	2	1	0	0	0	0	0	0.13057	0.75	0	-0.75
sp|O34595|THII_BACSU	3	3	2	4	1	3	3	3	0.508332	3	2.5	-0.5
sp|O34596|YOBK_BACSU	2	2	1	2	3	1	4	2	0.352897	1.75	2.5	0.75
sp|O34599|ISCS1_BACSU	3	5	4	2	6	2	3	4	0.883143	3.5	3.75	0.25
sp|O34600|NRNA_BACSU	13	13	18	13	14	16	16	14	0.230804	14.25	15	0.75
sp|O34607|SDHA_BACSU	2	2	2	2	2	2	2	3	0.317311	2	2.25	0.25
sp|O34610|ADCB_BACSU	0	0	0	0	0	0	0	0	NA	0	0	0
sp|O34614|YTQB_BACSU	0	0	1	1	1	0	0	1	1	0.5	0.5	0
sp|O34617|RLMN_BACSU	7	6	5	6	5	9	7	6	0.549076	6	6.75	0.75
sp|O34618|YTNA_BACSU	1	0	0	0	2	1	0	0	0.404657	0.25	0.75	0.5
sp|O34623|DPO3A_BACSU	0	0	0	0	0	0	0	0	NA	0	0	0
sp|O34627|PHOT_BACSU	2	1	1	1	1	2	2	2	0.185877	1.25	1.75	0.5
sp|O34628|YVLB_BACSU	12	13	10	13	7	10	10	11	0.0740957	12	9.5	-2.5
sp|O34629|YERH_BACSU	6	4	3	6	8	7	5	3	0.465124	4.75	5.75	1
sp|O34631|YVRA_BACSU	0	0	0	0	0	0	0	0	NA	0	0	0
sp|O34632|SIRB_BACSU	2	0	2	1	1	1	2	1	0.874367	1.25	1.25	0
sp|O34633|YJLC_BACSU	10	9	10	11	5	5	5	5	0.0132383	10	5	-5
sp|O34634|RUVX_BACSU	3	2	2	2	1	2	2	2	0.185877	2.25	1.75	-0.5
sp|O34635|SDHB_BACSU	4	3	2	2	2	4	2	4	0.75183	2.75	3	0.25
sp|O34640|YERI_BACSU	0	0	0	0	0	0	0	0	NA	0	0	0
sp|O34641|YTRB_BACSU	1	1	1	1	2	1	0	1	1	1	1	0
sp|O34645|AGAL_BACSU	6	9	8	7	7	10	10	8	0.239639	7.5	8.75	1.25
sp|O34659|YBBR_BACSU	0	0	0	1	0	0	0	0	0.317311	0.25	0	-0.25
sp|O34660|ALDH4_BACSU	16	17	13	12	12	17	10	19	1	14.5	14.5	0
sp|O34664|THIN_BACSU	3	3	3	3	3	3	4	4	0.12663	3	3.5	0.5
sp|O34666|CTPA_BACSU	2	4	1	4	2	3	1	2	0.453899	2.75	2	-0.75
sp|O34667|LUXS_BACSU	3	2	2	3	3	2	3	3	0.494525	2.5	2.75	0.25
sp|O34674|YTGP_BACSU	0	0	0	0	0	0	0	0	NA	0	0	0
sp|O34678|YTBE_BACSU	3	3	5	4	2	5	3	5	1	3.75	3.75	0
sp|O34680|YDIP_BACSU	0	2	2	1	0	2	1	2	1	1.25	1.25	0
sp|O34687|RL32_BACSU	2	1	2	2	1	1	2	3	0.874367	1.75	1.75	0
sp|O34689|MHQA_BACSU	5	3	3	3	4	4	1	3	0.876955	3.5	3	-0.5
sp|O34691|NAIP_BACSU	0	0	0	0	0	0	0	0	NA	0	0	0
sp|O34693|YLOA_BACSU	5	5	4	6	4	4	5	5	0.342782	5	4.5	-0.5
sp|O34697|BCEA_BACSU	0	0	0	0	0	0	0	0	NA	0	0	0
sp|O34703|YJOB_BACSU	6	5	7	6	4	4	5	6	0.0994249	6	4.75	-1.25
sp|O34705|PLBAC_BACSU	2	4	1	1	1	2	1	2	0.75183	2	1.5	-0.5
sp|O34707|YTPB_BACSU	0	0	0	0	0	0	0	0	NA	0	0	0
sp|O34717|FADH_BACSU	1	1	2	2	1	1	2	1	0.494525	1.5	1.25	-0.25
sp|O34718|IOLT_BACSU	0	0	0	0	0	0	0	0	NA	0	0	0
sp|O34725|YJHA_BACSU	0	1	0	0	0	1	0	2	0.404657	0.25	0.75	0.5
sp|O34726|YFLS_BACSU	0	0	0	0	0	0	0	0	NA	0	0	0
sp|O34737|FLAV_BACSU	3	3	3	1	4	3	2	4	0.278446	2.5	3.25	0.75
sp|O34739|STET_BACSU	0	0	0	0	0	0	0	0	NA	0	0	0
sp|O34741|BCEB_BACSU	0	0	0	0	0	0	0	0	NA	0	0	0
sp|O34743|YLBA_BACSU	2	1	1	1	1	1	1	1	0.317311	1.25	1	-0.25
sp|O34745|YODF_BACSU	0	0	0	0	0	0	0	0	NA	0	0	0
sp|O34746|FABH1_BACSU	16	13	17	15	14	12	15	16	0.380746	15.25	14.25	-1
sp|O34748|RECQ_BACSU	0	0	1	1	0	0	0	0	0.12663	0.5	0	-0.5
sp|O34750|YFML_BACSU	7	8	3	3	4	7	3	5	0.881684	5.25	4.75	-0.5
sp|O34751|YLOV_BACSU	16	17	17	19	14	19	14	12	0.185877	17.25	14.75	-2.5
sp|O34752|LGT_BACSU	0	1	1	1	0	0	1	1	0.494525	0.75	0.5	-0.25
sp|O34753|TAGO_BACSU	0	1	1	2	2	1	1	1	0.617075	1	1.25	0.25
sp|O34756|YJKB_BACSU	0	0	0	0	0	0	0	0	NA	0	0	0
sp|O34758|YRRL_BACSU	0	1	0	0	2	2	0	0	0.317311	0.25	1	0.75
sp|O34762|OHRA_BACSU	1	0	1	1	1	1	1	2	0.185877	0.75	1.25	0.5
sp|O34764|SAT1_BACSU	9	8	8	8	6	7	6	10	0.233779	8.25	7.25	-1
sp|O34768|YDJE_BACSU	9	8	8	8	9	9	10	9	0.0398326	8.25	9.25	1
sp|O34774|YOBJ_BACSU	3	2	2	1	3	2	1	3	0.646767	2	2.25	0.25
sp|O34779|PRPC_BACSU	3	3	2	1	3	1	2	4	0.764503	2.25	2.5	0.25
sp|O34782|YVRD_BACSU	9	6	10	9	9	10	8	9	0.876955	8.5	9	0.5
sp|O34784|YOBI_BACSU	2	3	1	3	1	4	2	2	0.880933	2.25	2.25	0
sp|O34788|BDHA_BACSU	51	42	42	39	48	42	38	39	0.45677	43.5	41.75	-1.75
sp|O34789|YDJI_BACSU	12	12	9	13	12	11	6	9	0.180403	11.5	9.5	-2
sp|O34790|PCRB_BACSU	3	4	3	3	3	3	3	3	0.317311	3.25	3	-0.25
sp|O34792|YVJA_BACSU	3	3	3	0	0	0	0	0	0.040424	2.25	0	-2.25
sp|O34797|COAD_BACSU	2	1	1	1	2	1	0	1	0.617075	1.25	1	-0.25
sp|O34798|YJEA_BACSU	1	0	0	0	0	0	0	1	1	0.25	0.25	0
sp|O34803|YEAA_BACSU	4	2	0	2	3	2	2	4	0.438839	2	2.75	0.75
sp|O34805|YVRC_BACSU	0	1	1	2	0	0	0	0	0.0455003	1	0	-1
sp|O34809|YCEG_BACSU	0	2	1	0	1	2	3	2	0.0994249	0.75	2	1.25
sp|O34812|YFMJ_BACSU	9	3	7	5	9	11	10	12	0.029401	6	10.5	4.5
sp|O34814|FTSE_BACSU	11	6	13	11	10	12	9	6	0.465124	10.25	9.25	-1
sp|O34824|GLMM_BACSU	19	17	17	17	16	17	14	17	0.0982099	17.5	16	-1.5
sp|O34827|YKUM_BACSU	3	3	4	3	2	3	3	3	0.185877	3.25	2.75	-0.5
sp|O34828|YRZB_BACSU	1	2	2	1	2	2	2	2	0.12663	1.5	2	0.5
sp|O34829|MSMR_BACSU	0	1	0	0	0	1	0	1	0.494525	0.25	0.5	0.25
sp|O34832|YFME_BACSU	2	1	1	0	1	0	0	1	0.342782	1	0.5	-0.5
sp|O34833|YCEH_BACSU	19	15	13	15	17	19	15	19	0.224765	15.5	17.5	2
sp|O34835|FAPR_BACSU	2	2	1	2	2	2	1	1	0.494525	1.75	1.5	-0.25
sp|O34841|YOEB_BACSU	0	0	0	0	0	0	0	0	NA	0	0	0
sp|O34847|ACCA_BACSU	8	7	6	7	7	9	6	6	0.761518	7	7	0
sp|O34857|ROK_BACSU	6	7	5	6	4	5	6	6	0.278446	6	5.25	-0.75
sp|O34858|ARLY_BACSU	1	0	0	1	1	1	0	0	1	0.5	0.5	0
sp|O34859|YKOV_BACSU	0	0	0	0	0	0	0	0	NA	0	0	0
sp|O34860|RSBRB_BACSU	9	8	6	8	6	4	6	7	0.0740957	7.75	5.75	-2
sp|O34863|UVRA_BACSU	13	11	11	14	11	11	12	14	0.876955	12.25	12	-0.25
sp|O34866|YODJ_BACSU	1	4	5	4	5	5	3	2	0.765955	3.5	3.75	0.25
sp|O34872|YTIB_BACSU	2	2	1	2	3	2	1	3	0.349575	1.75	2.25	0.5
sp|O34874|ISCS2_BACSU	2	0	1	1	0	1	0	1	0.342782	1	0.5	-0.5
sp|O34876|FTSX_BACSU	1	1	3	2	0	2	2	0	0.368803	1.75	1	-0.75
sp|O34885|YDIS_BACSU	9	7	7	8	11	9	12	8	0.0777599	7.75	10	2.25
sp|O34894|EZRA_BACSU	8	4	5	3	5	2	4	4	0.45677	5	3.75	-1.25
sp|O34899|PDUO_BACSU	3	0	3	1	2	3	2	2	0.761518	1.75	2.25	0.5
sp|O34908|YKOX_BACSU	0	0	0	0	0	1	0	0	0.317311	0	0.25	0.25
sp|O34909|YERA_BACSU	11	11	10	3	11	10	8	9	0.655232	8.75	9.5	0.75
sp|O34916|DAPEL_BACSU	7	7	5	7	8	8	7	7	0.0955807	6.5	7.5	1
sp|O34921|YTOI_BACSU	1	1	1	1	1	1	1	2	0.317311	1	1.25	0.25
sp|O34924|YTOP_BACSU	7	6	5	6	7	6	5	8	0.549076	6	6.5	0.5
sp|O34925|DEOD_BACSU	17	11	13	14	17	17	14	16	0.180403	13.75	16	2.25
sp|O34926|CYPX_BACSU	0	0	0	0	11	12	10	12	0.0132383	0	11.25	11.25
sp|O34930|RAPK_BACSU	0	0	0	0	1	2	0	0	0.13057	0	0.75	0.75
sp|O34932|COAE_BACSU	1	3	2	1	2	2	2	2	0.504985	1.75	2	0.25
sp|O34933|YFMD_BACSU	0	0	0	0	0	0	0	0	NA	0	0	0
sp|O34934|PPNK2_BACSU	11	11	9	11	7	9	5	9	0.0336351	10.5	7.5	-3
sp|O34939|YDIO_BACSU	5	5	6	6	4	9	6	6	0.535703	5.5	6.25	0.75
sp|O34942|RECG_BACSU	3	2	2	1	1	1	2	0	0.129155	2	1	-1
sp|O34943|YTPR_BACSU	8	8	10	6	10	10	8	10	0.154729	8	9.5	1.5
sp|O34944|PEPVL_BACSU	5	6	8	3	6	7	3	6	0.881684	5.5	5.5	0
sp|O34946|ADCC_BACSU	0	0	0	0	0	1	0	0	0.317311	0	0.25	0.25
sp|O34948|YKWC_BACSU	12	11	11	10	14	10	8	11	0.655232	11	10.75	-0.25
sp|O34949|YKOM_BACSU	1	2	0	0	2	2	0	1	0.445009	0.75	1.25	0.5
sp|O34952|LTAS2_BACSU	0	0	1	0	0	0	1	0	1	0.25	0.25	0
sp|O34962|MAO4_BACSU	26	28	32	29	33	32	33	31	0.057547	28.75	32.25	3.5
sp|O34966|ADCA_BACSU	0	1	0	1	1	2	0	0	0.75183	0.5	0.75	0.25
sp|O34967|RL31B_BACSU	0	0	0	0	0	0	0	0	NA	0	0	0
sp|O34968|YERB_BACSU	0	0	0	0	0	0	0	0	NA	0	0	0
sp|O34969|YFJR_BACSU	5	4	3	2	6	4	6	4	0.136658	3.5	5	1.5
sp|O34977|YTHP_BACSU	1	0	1	0	0	0	0	0	0.12663	0.5	0	-0.5
sp|O34979|YVRO_BACSU	1	1	1	1	1	1	1	1	NA	1	1	0
sp|O34981|DAPH_BACSU	22	30	33	26	32	36	37	39	0.0433081	27.75	36	8.25
sp|O34987|PBUG_BACSU	1	0	2	1	0	0	0	0	0.0455003	1	0	-1
sp|O34989|YVRG_BACSU	0	0	0	0	0	0	0	0	NA	0	0	0
sp|O34990|PURU_BACSU	4	7	5	6	6	5	5	5	0.756818	5.5	5.25	-0.25
sp|O34992|OPUCA_BACSU	0	0	0	0	0	0	0	0	NA	0	0	0
sp|O34994|CCPN_BACSU	1	2	0	0	3	3	2	1	0.075927	0.75	2.25	1.5
sp|O34996|DPO1_BACSU	16	9	18	14	15	13	12	12	0.38363	14.25	13	-1.25
sp|O35000|NAGB_BACSU	3	0	2	0	3	2	0	1	0.764503	1.25	1.5	0.25
sp|O35004|YDJH_BACSU	1	3	2	2	2	2	1	1	0.342782	2	1.5	-0.5
sp|O35005|YTRF_BACSU	2	2	2	2	2	2	2	3	0.317311	2	2.25	0.25
sp|O35007|YVRP_BACSU	0	0	1	0	0	0	0	1	1	0.25	0.25	0
sp|O35008|YTQA_BACSU	3	3	4	2	3	7	3	4	0.278446	3	4.25	1.25
sp|O35011|RPOZ_BACSU	4	2	4	3	2	4	3	3	0.646767	3.25	3	-0.25
sp|O35013|YTKD_BACSU	1	1	1	1	1	1	1	0	0.317311	1	0.75	-0.25
sp|O35014|YKUI_BACSU	2	1	2	4	3	4	1	5	0.377822	2.25	3.25	1
sp|O35020|MNMA_BACSU	8	7	5	7	7	5	6	10	0.881684	6.75	7	0.25
sp|O35022|AZOR1_BACSU	10	7	7	8	6	5	6	6	0.0172487	8	5.75	-2.25
sp|O35024|MNTC_BACSU	0	0	0	0	1	0	0	1	0.12663	0	0.5	0.5
sp|O35025|YDIR_BACSU	8	6	4	5	6	7	4	5	0.883143	5.75	5.5	-0.25
sp|O35033|COABC_BACSU	5	4	3	4	1	6	5	3	1	4	3.75	-0.25
sp|O35043|YFKC_BACSU	0	0	0	0	0	0	0	0	NA	0	0	0
sp|O35046|YOCD_BACSU	4	2	3	2	2	3	2	5	0.876955	2.75	3	0.25
sp|O54408|RELA_BACSU	13	16	14	11	17	15	17	10	0.38363	13.5	14.75	1.25
sp|P00497|PUR1_BACSU	1	1	2	2	1	2	0	1	0.342782	1.5	1	-0.5
sp|P02394|RL7_BACSU	49	70	75	72	12	19	29	42	0.0209213	66.5	25.5	-41
sp|P02968|FLA_BACSU	46	33	29	27	27	29	29	41	0.655232	33.75	31.5	-2.25
sp|P04948|KHSE_BACSU	2	1	1	1	2	1	1	2	0.494525	1.25	1.5	0.25
sp|P04969|RS11_BACSU	30	44	44	56	43	48	49	62	0.38363	43.5	50.5	7
sp|P04990|THRC_BACSU	7	6	7	8	9	9	9	7	0.0686174	7	8.5	1.5
sp|P05096|PRIM_BACSU	0	1	1	0	1	0	1	0	1	0.5	0.5	0
sp|P05306|PTSBC_BACSU	4	1	3	2	2	1	4	1	0.549076	2.5	2	-0.5
sp|P05645|LEU3_BACSU	0	0	2	2	1	3	2	0	0.543866	1	1.5	0.5
sp|P05648|DNAA_BACSU	22	19	15	16	18	19	20	18	0.661197	18	18.75	0.75
sp|P05649|DPO3B_BACSU	22	22	27	30	21	27	25	23	0.661197	25.25	24	-1.25
sp|P05651|RECF_BACSU	0	1	1	1	0	0	0	0	0.040424	0.75	0	-0.75
sp|P05652|GYRB_BACSU	15	18	17	12	17	22	19	11	0.467825	15.5	17.25	1.75
sp|P05653|GYRA_BACSU	33	22	27	28	36	30	24	29	0.386476	27.5	29.75	2.25
sp|P05654|PYRB_BACSU	21	13	11	10	13	13	10	14	0.881684	13.75	12.5	-1.25
sp|P05657|RL27_BACSU	7	7	8	7	2	6	5	7	0.0455916	7.25	5	-2.25
sp|P06224|RPOD_BACSU	16	16	13	17	19	18	14	18	0.144051	15.5	17.25	1.75
sp|P06534|SP0A_BACSU	4	1	1	1	2	1	2	4	0.349575	1.75	2.25	0.5
sp|P06567|DNAI_BACSU	3	5	0	3	4	3	2	4	0.765955	2.75	3.25	0.5
sp|P06574|RPSB_BACSU	3	3	3	4	5	0	2	5	1	3.25	3	-0.25
sp|P06629|YWJG_BACSU	2	0	3	3	2	2	3	5	0.543866	2	3	1
sp|P07343|FUMC_BACSU	29	26	23	23	34	21	19	23	0.374857	25.25	24.25	-1
sp|P07819|SCRB_BACSU	10	6	7	7	4	6	7	11	0.655232	7.5	7	-0.5
sp|P07908|DNAB_BACSU	0	0	0	0	0	1	1	0	0.12663	0	0.5	0.5
sp|P08064|DHSC_BACSU	1	0	0	0	0	1	1	1	0.185877	0.25	0.75	0.5
sp|P08065|DHSA_BACSU	31	28	24	24	31	26	19	21	0.465124	26.75	24.25	-2.5
sp|P08066|DHSB_BACSU	4	8	2	6	7	4	4	5	1	5	5	0
sp|P08164|NADE_BACSU	13	11	13	11	16	14	17	14	0.0186839	12	15.25	3.25
sp|P08495-1|AK2_BACSU	4	7	7	7	9	7	7	8	0.0982099	6.25	7.75	1.5
sp|P08750|DACA_BACSU	16	16	15	12	12	15	12	12	0.118991	14.75	12.75	-2
sp|P08821|DBH1_BACSU	25	21	18	20	9	14	12	11	0.0209213	21	11.5	-9.5
sp|P08838|PT1_BACSU	80	66	79	82	78	75	69	67	0.248213	76.75	72.25	-4.5
sp|P08874|ABRB_BACSU	15	11	9	11	8	11	10	6	0.139135	11.5	8.75	-2.75
sp|P08877|PTHP_BACSU	13	13	15	13	6	5	6	8	0.0172487	13.5	6.25	-7.25
sp|P09122|DPO3X_BACSU	8	8	7	8	8	6	7	5	0.121548	7.75	6.5	-1.25
sp|P09124|G3P1_BACSU	184	186	218	211	185	199	205	200	0.77283	199.75	197.25	-2.5
sp|P09339|ACON_BACSU	65	68	68	65	53	52	53	53	0.0165489	66.5	52.75	-13.75
sp|P0CI73|GLMS_BACSU	49	44	50	55	60	55	48	41	0.884549	49.5	51	1.5
sp|P0CI74|GPSB_BACSU	0	0	0	0	0	0	0	0	NA	0	0	0
sp|P0CI75|BIRA_BACSU	3	2	3	2	3	2	2	3	1	2.5	2.5	0
sp|P0CI77|P5CR1_BACSU	0	0	0	0	0	0	0	0	NA	0	0	0
sp|P0CI78|RL24_BACSU	8	7	6	5	7	6	6	6	0.756818	6.5	6.25	-0.25
sp|P0CI79|TYSY1_BACSU	3	3	4	4	4	4	4	3	0.494525	3.5	3.75	0.25
sp|P0CI80|XYLA_BACSU	2	1	0	0	5	0	2	2	0.224765	0.75	2.25	1.5
sp|P10585|GNTR_BACSU	1	0	1	1	1	1	1	1	0.317311	0.75	1	0.25
sp|P10725|ALR1_BACSU	11	11	11	9	8	13	9	13	0.880933	10.5	10.75	0.25
sp|P10726|RPSD_BACSU	1	2	1	0	1	1	1	1	1	1	1	0
sp|P10944|HUTH_BACSU	2	2	2	1	0	0	0	0	0.011412	1.75	0	-1.75
sp|P11018|ISP1_BACSU	0	0	0	0	0	1	0	2	0.13057	0	0.75	0.75
sp|P11044|TYSY2_BACSU	2	3	1	3	1	2	3	2	0.646767	2.25	2	-0.25
sp|P11469|YSMA_BACSU	0	0	0	0	0	0	0	0	NA	0	0	0
sp|P11998|RISB_BACSU	10	8	6	10	6	5	6	7	0.0740957	8.5	6	-2.5
sp|P12011|GNTK_BACSU	5	5	8	7	8	9	7	8	0.0994249	6.25	8	1.75
sp|P12012|GNTP_BACSU	0	0	0	0	0	0	0	0	NA	0	0	0
sp|P12013|6PGD_BACSU	29	31	31	31	29	30	22	28	0.0530079	30.5	27.25	-3.25
sp|P12039|PUR2_BACSU	7	5	7	5	9	7	7	4	0.535703	6	6.75	0.75
sp|P12042|PURL_BACSU	7	3	4	6	8	3	4	3	0.655232	5	4.5	-0.5
sp|P12043|PUR5_BACSU	1	0	0	1	1	2	0	0	0.75183	0.5	0.75	0.25
sp|P12045|PURK_BACSU	0	0	0	0	0	0	0	0	NA	0	0	0
sp|P12046|PUR7_BACSU	5	1	2	1	6	1	4	0	1	2.25	2.75	0.5
sp|P12047|PUR8_BACSU	20	16	19	17	18	14	13	16	0.11021	18	15.25	-2.75
sp|P12048|PUR9_BACSU	9	5	11	10	9	8	8	5	0.239639	8.75	7.5	-1.25
sp|P12425|GLNA_BACSU	85	81	82	69	96	76	88	73	0.563703	79.25	83.25	4
sp|P12464|RPOE_BACSU	9	9	8	8	5	7	6	8	0.0371882	8.5	6.5	-2
sp|P12667|NUCA_BACSU	0	0	0	0	0	0	0	0	NA	0	0	0
sp|P12669|NIN_BACSU	1	1	0	0	1	1	1	1	0.12663	0.5	1	0.5
sp|P12873|RL29_BACSU	7	5	5	4	2	6	5	4	0.45677	5.25	4.25	-1
sp|P12874|RS17_BACSU	16	45	37	38	35	26	29	32	0.248213	34	30.5	-3.5
sp|P12875|RL14_BACSU	4	6	4	4	4	5	5	7	0.278446	4.5	5.25	0.75
sp|P12877|RL5_BACSU	28	25	28	26	21	28	25	36	0.881684	26.75	27.5	0.75
sp|P12878|RS14_BACSU	1	0	1	1	1	1	0	1	1	0.75	0.75	0
sp|P12879|RS8_BACSU	52	67	78	72	51	47	51	48	0.0201646	67.25	49.25	-18
sp|P12946|CTAA_BACSU	0	0	0	0	0	0	0	1	0.317311	0	0.25	0.25
sp|P13242|PYRG_BACSU	54	52	48	51	51	54	60	51	0.45677	51.25	54	2.75
sp|P13243|ALF_BACSU	63	57	56	49	68	58	62	66	0.0832645	56.25	63.5	7.25
sp|P13267|DPO3_BACSU	6	7	17	14	11	13	8	6	0.663117	11	9.5	-1.5
sp|P13484|TAGE_BACSU	8	7	8	9	8	12	8	9	0.278446	8	9.25	1.25
sp|P13485|TAGF_BACSU	7	10	10	11	11	13	10	9	0.45677	9.5	10.75	1.25
sp|P13714|LDH_BACSU	6	4	3	3	9	6	3	4	0.368803	4	5.5	1.5
sp|P13792|PHOP_BACSU	3	4	6	4	6	5	5	5	0.177634	4.25	5.25	1
sp|P13799|DEGS_BACSU	6	9	10	7	6	8	6	7	0.297483	8	6.75	-1.25
sp|P13800|DEGU_BACSU	13	8	10	12	11	9	12	13	0.770153	10.75	11.25	0.5
sp|P14192|GLMU_BACSU	15	10	15	13	16	16	16	20	0.0172487	13.25	17	3.75
sp|P14193|KPRS_BACSU	40	34	32	36	41	38	41	36	0.108063	35.5	39	3.5
sp|P14194|CTC_BACSU	3	1	2	1	1	2	1	4	0.876955	1.75	2	0.25
sp|P14203|YUXH_BACSU	3	1	3	2	3	4	2	3	0.278446	2.25	3	0.75
sp|P14204|CMPA_BACSU	2	2	2	2	3	6	4	4	0.0132383	2	4.25	2.25
sp|P14205|COMA2_BACSU	3	0	0	2	3	1	0	0	0.876955	1.25	1	-0.25
sp|P14577|RL16_BACSU	38	64	73	78	65	76	78	103	0.191267	63.25	80.5	17.25
sp|P14802|YOXD_BACSU	19	18	17	16	21	14	13	15	0.248213	17.5	15.75	-1.75
sp|P14949|THIO_BACSU	7	7	5	6	6	6	4	4	0.134169	6.25	5	-1.25
sp|P14951|UVRC_BACSU	0	0	0	0	0	0	0	0	NA	0	0	0
sp|P15874|GRPE_BACSU	7	6	6	6	4	6	6	5	0.0982099	6.25	5.25	-1
sp|P16263|ODO2_BACSU	101	106	69	58	115	84	86	85	0.563703	83.5	92.5	9
sp|P16304|KAD_BACSU	23	17	21	23	22	22	21	21	0.764503	21	21.5	0.5
sp|P16336|SECY_BACSU	3	4	3	4	4	3	4	3	1	3.5	3.5	0
sp|P16440|RISA_BACSU	1	1	1	1	0	0	0	0	0.00815097	1	0	-1
sp|P16524|PATA_BACSU	8	11	9	8	8	9	8	7	0.278446	9	8	-1
sp|P16616|HEM3_BACSU	8	9	7	9	8	12	9	9	0.278446	8.25	9.5	1.25
sp|P16618|HEM1_BACSU	1	0	0	0	1	3	0	0	0.404657	0.25	1	0.75
sp|P16655|DIVIB_BACSU	0	0	0	0	0	0	1	0	0.317311	0	0.25	0.25
sp|P16971|RECA_BACSU	16	16	16	16	15	17	17	16	0.504985	16	16.25	0.25
sp|P17585|AADK_BACSU	0	0	0	0	0	0	0	0	NA	0	0	0
sp|P17620|RIBBA_BACSU	6	4	4	4	4	7	4	4	0.850107	4.5	4.75	0.25
sp|P17631|DNAJ_BACSU	13	11	9	10	11	11	10	10	1	10.75	10.5	-0.25
sp|P17731|HIS8_BACSU	11	15	9	10	13	14	14	12	0.245383	11.25	13.25	2
sp|P17820|DNAK_BACSU	135	120	126	117	127	110	112	113	0.148915	124.5	115.5	-9
sp|P17865|FTSZ_BACSU	27	21	22	23	22	22	23	22	0.756818	23.25	22.25	-1
sp|P17869|RPSH_BACSU	4	3	2	2	2	3	2	4	1	2.75	2.75	0
sp|P17889-1|IF2_BACSU	40	35	40	43	39	39	36	37	0.242526	39.5	37.75	-1.75
sp|P17889-2|IF2_BACSU	37	32	36	40	38	37	34	34	0.883853	36.25	35.75	-0.5
sp|P17894|RECN_BACSU	3	6	6	6	7	7	6	6	0.0955807	5.25	6.5	1.25
sp|P17903|RSBV_BACSU	1	3	2	1	2	0	1	2	0.543866	1.75	1.25	-0.5
sp|P17904|RSBW_BACSU	3	1	4	3	1	3	3	3	0.617075	2.75	2.5	-0.25
sp|P17906|RSBX_BACSU	1	0	0	2	0	0	1	0	0.404657	0.75	0.25	-0.5
sp|P17921|SYFA_BACSU	14	12	12	13	13	11	14	13	0.880933	12.75	12.75	0
sp|P17922|SYFB_BACSU	45	47	51	51	52	51	45	45	1	48.5	48.25	-0.25
sp|P18156|GLPF_BACSU	0	2	0	0	0	0	0	0	0.317311	0.5	0	-0.5
sp|P18157|GLPK_BACSU	49	65	69	73	46	69	56	48	0.191267	64	54.75	-9.25
sp|P18158|GLPD_BACSU	54	55	64	64	58	63	49	57	0.561363	59.25	56.75	-2.5
sp|P18159|PGCA_BACSU	41	43	44	39	50	51	45	51	0.0201646	41.75	49.25	7.5
sp|P18185|CARY_BACSU	2	0	1	1	0	1	0	0	0.154729	1	0.25	-0.75
sp|P18186|OTC_BACSU	1	3	3	0	6	7	2	6	0.0795941	1.75	5.25	3.5
sp|P18255|SYT1_BACSU	38	34	37	43	37	38	39	37	0.881684	38	37.75	-0.25
sp|P18256|SYT2_BACSU	2	1	1	2	1	1	1	1	0.12663	1.5	1	-0.5
sp|P18579|MURB_BACSU	14	12	11	13	13	12	13	12	1	12.5	12.5	0
sp|P19079|CDD_BACSU	0	0	1	1	0	0	0	2	0.738883	0.5	0.5	0
sp|P19465|GCH1_BACSU	8	6	6	5	6	7	4	6	0.758415	6.25	5.75	-0.5
sp|P19466|MTRB_BACSU	1	2	1	2	1	1	1	0	0.0955807	1.5	0.75	-0.75
sp|P19582|DHOM_BACSU	9	5	5	8	7	7	7	9	0.653173	6.75	7.5	0.75
sp|P19669|TAL_BACSU	98	59	49	48	83	45	42	52	0.386476	63.5	55.5	-8
sp|P19670|MURA2_BACSU	4	6	4	4	5	5	7	6	0.0994249	4.5	5.75	1.25
sp|P19672|YQXC_BACSU	1	2	0	1	2	2	2	2	0.0455003	1	2	1
sp|P19946|RL15_BACSU	20	19	23	18	14	20	15	21	0.467825	20	17.5	-2.5
sp|P19947|RL30_BACSU	9	10	9	10	8	7	9	9	0.0631732	9.5	8.25	-1.25
sp|P19994|AMPM1_BACSU	7	9	4	7	8	7	4	5	0.655232	6.75	6	-0.75
sp|P20166|PTG3C_BACSU	29	29	29	30	25	37	27	25	0.233779	29.25	28.5	-0.75
sp|P20277|RL17_BACSU	12	13	15	13	11	14	14	14	0.765955	13.25	13.25	0
sp|P20278|RL36_BACSU	3	3	3	4	5	3	2	6	0.644552	3.25	4	0.75
sp|P20282|RS13_BACSU	56	53	55	52	47	52	54	47	0.108063	54	50	-4
sp|P20429|RPOA_BACSU	28	27	22	25	20	22	21	21	0.0284295	25.5	21	-4.5
sp|P20458|IF1_BACSU	5	4	4	4	4	4	4	4	0.317311	4.25	4	-0.25
sp|P20668|GLTC_BACSU	2	0	1	2	3	2	2	1	0.278446	1.25	2	0.75
sp|P20691|AROA_BACSU	14	15	15	16	16	15	15	14	1	15	15	0
sp|P20692|TYRA_BACSU	5	3	5	3	3	5	4	3	0.75183	4	3.75	-0.25
sp|P20964|OBG_BACSU	23	18	21	18	19	24	16	19	1	20	19.5	-0.5
sp|P21203|PHEA_BACSU	3	3	2	3	4	2	3	3	0.617075	2.75	3	0.25
sp|P21458|FTSK_BACSU	0	0	0	0	0	0	0	0	NA	0	0	0
sp|P21464|RS2_BACSU	45	42	43	50	41	39	51	42	0.309424	45	43.25	-1.75
sp|P21465|RS3_BACSU	37	34	28	30	26	30	33	28	0.242526	32.25	29.25	-3
sp|P21466|RS4_BACSU	91	96	80	87	86	88	104	105	0.386476	88.5	95.75	7.25
sp|P21467|RS5_BACSU	69	82	81	85	87	80	94	92	0.148915	79.25	88.25	9
sp|P21468|RS6_BACSU	20	28	14	18	8	17	14	15	0.11021	20	13.5	-6.5
sp|P21469|RS7_BACSU	19	22	19	17	15	17	17	20	0.233779	19.25	17.25	-2
sp|P21470|RS9_BACSU	8	10	10	9	11	10	14	12	0.0383936	9.25	11.75	2.5
sp|P21471|RS10_BACSU	13	13	12	13	10	12	11	12	0.0336351	12.75	11.25	-1.5
sp|P21472|RS12_BACSU	4	3	4	5	5	7	3	3	0.880933	4	4.5	0.5
sp|P21473|RS15_BACSU	6	5	6	4	3	2	4	4	0.0371882	5.25	3.25	-2
sp|P21474|RS16_BACSU	10	9	10	9	7	7	10	9	0.2217	9.5	8.25	-1.25
sp|P21475|RS18_BACSU	5	5	3	5	4	5	3	4	0.349575	4.5	4	-0.5
sp|P21476|RS19_BACSU	23	20	13	15	12	15	14	15	0.236724	17.75	14	-3.75
sp|P21477|RS20_BACSU	4	6	7	7	4	4	3	4	0.0441355	6	3.75	-2.25
sp|P21478|RS21_BACSU	0	0	1	0	0	0	1	0	1	0.25	0.25	0
sp|P21656|SYW_BACSU	11	7	10	6	11	11	9	9	0.371851	8.5	10	1.5
sp|P21879|IMDH_BACSU	78	63	71	67	75	67	60	71	0.770153	69.75	68.25	-1.5
sp|P21880|DLDH1_BACSU	86	86	91	85	79	77	97	74	0.245383	87	81.75	-5.25
sp|P21881|ODPA_BACSU	95	141	142	152	125	145	134	142	0.884549	132.5	136.5	4
sp|P21882|ODPB_BACSU	77	87	122	112	72	77	96	94	0.309424	99.5	84.75	-14.75
sp|P21883|ODP2_BACSU	99	117	125	129	107	114	140	130	0.563703	117.5	122.75	5.25
sp|P21884|YKYA_BACSU	0	0	0	0	0	0	0	0	NA	0	0	0
sp|P21885|SPEA_BACSU	14	7	12	10	10	11	7	8	0.380746	10.75	9	-1.75
sp|P22250|SYE_BACSU	43	34	36	38	41	40	41	44	0.146489	37.75	41.5	3.75
sp|P22326|SYY1_BACSU	38	37	41	39	34	37	32	38	0.0795941	38.75	35.25	-3.5
sp|P23129|ODO1_BACSU	76	61	49	42	81	54	51	60	0.563703	57	61.5	4.5
sp|P23445|FLII_BACSU	2	2	6	1	4	4	3	4	0.233779	2.75	3.75	1
sp|P23446|FLGG_BACSU	6	6	5	6	5	5	5	6	0.185877	5.75	5.25	-0.5
sp|P23447|FLIF_BACSU	1	1	0	0	0	0	0	0	0.12663	0.5	0	-0.5
sp|P23448|FLIG_BACSU	7	4	3	4	5	4	6	4	0.538472	4.5	4.75	0.25
sp|P23449|FLIH_BACSU	2	2	1	1	2	2	1	2	0.494525	1.5	1.75	0.25
sp|P23452|FLIL_BACSU	0	0	0	0	0	0	0	1	0.317311	0	0.25	0.25
sp|P23453|FLIM_BACSU	0	3	2	3	3	2	1	0	0.549076	2	1.5	-0.5
sp|P23454|YLXF_BACSU	1	0	0	0	0	0	0	0	0.317311	0.25	0	-0.25
sp|P23477|ADDB_BACSU	3	3	2	3	4	4	3	2	0.349575	2.75	3.25	0.5
sp|P23478|ADDA_BACSU	7	6	7	9	10	8	8	9	0.105911	7.25	8.75	1.5
sp|P23479|SBCD_BACSU	0	0	0	0	0	0	0	0	NA	0	0	0
sp|P23545|PHOR_BACSU	1	0	1	2	1	1	1	1	1	1	1	0
sp|P23630|DCDA_BACSU	13	8	10	9	10	8	11	10	0.881684	10	9.75	-0.25
sp|P23966|MENB_BACSU	10	9	8	8	9	8	14	11	0.297483	8.75	10.5	1.75
sp|P23970|MEND_BACSU	5	2	3	3	6	4	5	4	0.105911	3.25	4.75	1.5
sp|P23973|MENF_BACSU	11	9	9	8	8	6	8	6	0.035993	9.25	7	-2.25
sp|P24009|COXX2_BACSU	0	0	0	0	0	0	0	0	NA	0	0	0
sp|P24010|COX1_BACSU	0	0	0	0	0	0	0	0	NA	0	0	0
sp|P24011|COX2_BACSU	0	0	0	0	0	0	0	0	NA	0	0	0
sp|P24012|COX3_BACSU	0	0	0	0	0	0	0	0	NA	0	0	0
sp|P24072|CHEY_BACSU	4	3	5	5	2	4	3	4	0.177634	4.25	3.25	-1
sp|P24073|FLIY_BACSU	11	4	8	12	5	6	4	7	0.191267	8.75	5.5	-3.25
sp|P24136|OPPD_BACSU	3	2	2	2	4	2	2	2	0.850107	2.25	2.5	0.25
sp|P24137|OPPF_BACSU	0	0	0	0	0	0	0	0	NA	0	0	0
sp|P24138|OPPB_BACSU	0	0	0	0	0	0	0	0	NA	0	0	0
sp|P24139|OPPC_BACSU	0	0	0	0	0	0	0	0	NA	0	0	0
sp|P24141|OPPA_BACSU	30	27	30	30	25	23	19	23	0.0172487	29.25	22.5	-6.75
sp|P24219|RP54_BACSU	0	0	0	0	0	0	0	0	NA	0	0	0
sp|P24277|RECR_BACSU	2	2	2	0	2	3	3	3	0.0398326	1.5	2.75	1.25
sp|P24281|YAAK_BACSU	2	3	1	2	1	1	0	2	0.129155	2	1	-1
sp|P24327|PRSA_BACSU	14	9	13	13	15	13	12	11	1	12.25	12.75	0.5
sp|P25144|CCPA_BACSU	11	13	15	16	14	15	13	8	0.558986	13.75	12.5	-1.25
sp|P25499|HRCA_BACSU	0	0	0	0	0	0	0	0	NA	0	0	0
sp|P25503|HUTU_BACSU	7	5	2	1	3	0	1	4	0.309424	3.75	2	-1.75
sp|P25811|MNME_BACSU	9	8	9	8	7	10	7	7	0.230804	8.5	7.75	-0.75
sp|P25812|MNMG_BACSU	28	24	29	29	30	24	23	28	0.556569	27.5	26.25	-1.25
sp|P25813|RSMG_BACSU	7	11	8	9	8	9	8	10	0.881684	8.75	8.75	0
sp|P25814|RNPA_BACSU	2	2	3	1	1	1	0	1	0.0441355	2	0.75	-1.25
sp|P25971|PYRF_BACSU	19	14	9	9	16	13	12	12	0.770153	12.75	13.25	0.5
sp|P25972|PYRE_BACSU	4	6	1	2	4	5	4	4	0.441949	3.25	4.25	1
sp|P25983|PYRK_BACSU	15	12	6	6	17	12	7	11	0.465124	9.75	11.75	2
sp|P25993|CARA_BACSU	26	24	18	19	24	24	18	19	0.764503	21.75	21.25	-0.5
sp|P25994|CARB_BACSU	75	82	58	53	81	69	63	50	0.77283	67	65.75	-1.25
sp|P25995|PYRC_BACSU	24	22	15	21	28	26	19	19	0.561363	20.5	23	2.5
sp|P25996|PYRDB_BACSU	10	8	3	4	9	6	7	6	0.771503	6.25	7	0.75
sp|P26212|SACT_BACSU	0	0	0	0	1	1	0	0	0.12663	0	0.5	0.5
sp|P26497|SP0J_BACSU	10	7	8	9	10	9	8	11	0.303525	8.5	9.5	1
sp|P26899|ASPA_BACSU	28	32	25	24	30	28	25	28	0.655232	27.25	27.75	0.5
sp|P26900-1|ASPG1_BACSU	14	12	14	12	18	10	8	12	0.371851	13	12	-1
sp|P26901|CATA_BACSU	60	71	62	64	69	68	67	75	0.148915	64.25	69.75	5.5
sp|P26902|DPPA_BACSU	0	0	2	0	0	0	2	2	0.494525	0.5	1	0.5
sp|P26906|DPPE_BACSU	0	2	2	0	1	1	1	1	1	1	1	0
sp|P26908|RL21_BACSU	79	81	70	66	61	77	89	99	0.563703	74	81.5	7.5
sp|P26935|IOLG_BACSU	5	6	6	9	4	6	10	7	0.76738	6.5	6.75	0.25
sp|P27206|SRFAA_BACSU	159	110	91	89	138	89	77	88	0.191267	112.25	98	-14.25
sp|P27620|TAGA_BACSU	0	0	0	1	0	1	1	1	0.185877	0.25	0.75	0.5
sp|P27621|TAGB_BACSU	0	0	0	0	0	0	0	0	NA	0	0	0
sp|P27623|TAGD_BACSU	7	6	6	6	7	11	7	8	0.0336351	6.25	8.25	2
sp|P27876|TPIS_BACSU	53	60	67	72	59	47	54	59	0.146489	63	54.75	-8.25
sp|P28015|SP5G_BACSU	3	3	2	2	4	4	2	4	0.12663	2.5	3.5	1
sp|P28264|FTSA_BACSU	7	8	6	5	6	6	6	5	0.352897	6.5	5.75	-0.75
sp|P28366|SECA_BACSU	34	34	30	27	39	33	30	34	0.45677	31.25	34	2.75
sp|P28367|RF2_BACSU	9	10	10	13	9	15	12	12	0.462382	10.5	12	1.5
sp|P28368|YVYD_BACSU	3	3	3	3	3	3	2	3	0.317311	3	2.75	-0.25
sp|P28598|CH60_BACSU	327	289	209	196	320	207	206	239	0.77283	255.25	243	-12.25
sp|P28599|CH10_BACSU	5	4	3	3	4	4	2	3	0.543866	3.75	3.25	-0.5
sp|P28611|MOTA_BACSU	3	9	5	7	8	7	3	5	0.883143	6	5.75	-0.25
sp|P28612|MOTB_BACSU	1	1	1	2	2	1	3	1	0.404657	1.25	1.75	0.5
sp|P28619|RNPH_BACSU	7	6	6	6	6	8	6	8	0.317311	6.25	7	0.75
sp|P28628|LEPS_BACSU	0	0	0	0	1	0	0	0	0.317311	0	0.25	0.25
sp|P28820|PABB_BACSU	0	4	1	4	3	0	4	5	0.655232	2.25	3	0.75
sp|P28822|DHPS_BACSU	6	5	5	5	5	3	3	5	0.0955807	5.25	4	-1.25
sp|P28823|FOLB_BACSU	3	3	3	1	2	2	2	3	0.429195	2.5	2.25	-0.25
sp|P29072|CHEA_BACSU	23	22	26	22	22	31	21	25	1	23.25	24.75	1.5
sp|P29252|HPPK_BACSU	5	6	4	3	3	4	5	5	0.764503	4.5	4.25	-0.25
sp|P29726|PURA_BACSU	33	29	31	30	29	33	23	20	0.242526	30.75	26.25	-4.5
sp|P29727|GUAA_BACSU	62	70	78	71	60	76	65	73	0.77283	70.25	68.5	-1.75
sp|P30300|GLPP_BACSU	4	3	4	2	3	4	2	3	0.646767	3.25	3	-0.25
sp|P30949|GSA_BACSU	22	20	19	16	19	16	15	15	0.0777599	19.25	16.25	-3
sp|P30950|HEM2_BACSU	12	14	14	16	12	16	11	17	1	14	14	0
sp|P31080|LEXA_BACSU	3	4	4	5	3	2	3	3	0.0441355	4	2.75	-1.25
sp|P31102|AROB_BACSU	7	7	7	7	9	8	6	7	0.508332	7	7.5	0.5
sp|P31103|NDK_BACSU	9	13	7	8	11	8	7	10	1	9.25	9	-0.25
sp|P31104|AROC_BACSU	19	13	19	15	14	17	13	14	0.303525	16.5	14.5	-2
sp|P31105|CHER_BACSU	5	6	6	6	9	9	9	6	0.0398326	5.75	8.25	2.5
sp|P31112|HEPS1_BACSU	3	3	2	3	5	6	4	4	0.0172487	2.75	4.75	2
sp|P31113|UBIE_BACSU	2	2	1	2	2	2	2	2	0.317311	1.75	2	0.25
sp|P31114|HEPS2_BACSU	2	2	2	2	2	1	2	2	0.317311	2	1.75	-0.25
sp|P31847|YPUA_BACSU	3	1	4	3	1	1	2	3	0.224765	2.75	1.75	-1
sp|P32081|CSPB_BACSU	130	144	128	129	100	110	125	147	0.248213	132.75	120.5	-12.25
sp|P32393|COMEB_BACSU	3	2	1	1	2	2	3	1	0.646767	1.75	2	0.25
sp|P32395|DCUP_BACSU	10	9	7	7	9	9	8	9	0.642295	8.25	8.75	0.5
sp|P32396|HEMH_BACSU	4	5	4	4	3	4	4	6	0.740857	4.25	4.25	0
sp|P32397|PPOX_BACSU	2	2	2	1	1	4	2	1	0.874367	1.75	2	0.25
sp|P32398|YHGD_BACSU	1	0	1	1	2	1	1	1	0.185877	0.75	1.25	0.5
sp|P32399|YHGE_BACSU	4	3	2	2	2	4	2	2	0.617075	2.75	2.5	-0.25
sp|P32436|DEGV_BACSU	6	6	6	6	5	5	4	3	0.0132383	6	4.25	-1.75
sp|P32437|YVYE_BACSU	3	2	4	2	2	3	4	2	1	2.75	2.75	0
sp|P32726|RIMP_BACSU	1	2	0	3	1	2	2	2	0.756818	1.5	1.75	0.25
sp|P32727|NUSA_BACSU	43	47	49	49	47	48	42	40	0.188582	47	44.25	-2.75
sp|P32728|YLXR_BACSU	4	4	3	4	5	3	4	2	0.756818	3.75	3.5	-0.25
sp|P32729|YLXQ_BACSU	0	0	0	0	0	0	0	0	NA	0	0	0
sp|P32731|RBFA_BACSU	4	4	4	2	3	3	2	4	0.349575	3.5	3	-0.5
sp|P32732|TRUB_BACSU	2	0	2	2	1	2	1	2	0.738883	1.5	1.5	0
sp|P32959|PBPE_BACSU	2	1	1	1	2	2	0	1	0.874367	1.25	1.25	0
sp|P33166|EFTU_BACSU	416	462	486	488	480	373	445	445	0.245383	463	435.75	-27.25
sp|P33189|YHXA_BACSU	8	8	8	6	10	8	8	9	0.0982099	7.5	8.75	1.25
sp|P33690|COMQ_BACSU	0	0	0	0	1	0	0	0	0.317311	0	0.25	0.25
sp|P34956|QOX1_BACSU	7	7	10	10	8	10	7	8	1	8.5	8.25	-0.25
sp|P34957|QOX2_BACSU	12	12	10	10	7	8	7	10	0.035993	11	8	-3
sp|P34958|QOX3_BACSU	1	1	1	0	0	0	0	0	0.040424	0.75	0	-0.75
sp|P35136|SERA_BACSU	27	29	21	27	34	32	27	18	0.554113	26	27.75	1.75
sp|P35137|PPIB_BACSU	12	11	9	8	7	8	5	8	0.0383936	10	7	-3
sp|P35146|AROD_BACSU	3	3	4	2	3	2	3	4	1	3	3	0
sp|P35154|SCPA_BACSU	2	2	1	4	2	3	3	3	0.362577	2.25	2.75	0.5
sp|P35155|SCPB_BACSU	3	2	3	3	2	1	2	2	0.0398326	2.75	1.75	-1
sp|P35156|YPUI_BACSU	2	1	1	1	2	1	1	0	0.617075	1.25	1	-0.25
sp|P35159|RLUB_BACSU	7	6	4	4	5	6	5	7	0.554113	5.25	5.75	0.5
sp|P35160|RESA_BACSU	0	0	0	0	0	0	0	0	NA	0	0	0
sp|P35161|RESB_BACSU	0	0	0	0	0	0	0	0	NA	0	0	0
sp|P35162|RESC_BACSU	0	0	0	0	0	0	0	0	NA	0	0	0
sp|P35163|RESD_BACSU	11	8	10	9	10	9	9	12	0.655232	9.5	10	0.5
sp|P35164|RESE_BACSU	2	0	2	1	1	2	1	1	0.874367	1.25	1.25	0
sp|P35165|SIGX_BACSU	2	2	2	3	0	1	0	1	0.0165489	2.25	0.5	-1.75
sp|P35166|RSIX_BACSU	0	3	2	3	1	1	1	0	0.177634	2	0.75	-1.25
sp|P35528|FLIP_BACSU	0	0	0	0	0	0	0	0	NA	0	0	0
sp|P35536|FLIZ_BACSU	0	0	0	0	0	0	0	0	NA	0	0	0
sp|P35620|FLHA_BACSU	1	0	0	1	0	0	1	0	0.494525	0.5	0.25	-0.25
sp|P36430|SYL_BACSU	49	38	44	41	45	46	43	49	0.309424	43	45.75	2.75
sp|P36839|ARGD_BACSU	6	3	3	2	3	4	3	3	0.740857	3.5	3.25	-0.25
sp|P36944|RBSR_BACSU	2	0	0	0	0	0	0	0	0.317311	0.5	0	-0.5
sp|P36945|RBSK_BACSU	12	12	9	12	18	10	12	14	0.281718	11.25	13.5	2.25
sp|P36946|RBSD_BACSU	9	6	6	7	6	9	6	9	0.75183	7	7.5	0.5
sp|P36947|RBSA_BACSU	16	13	11	10	15	15	13	18	0.188582	12.5	15.25	2.75
sp|P36948|RBSC_BACSU	0	1	0	0	1	2	0	2	0.118991	0.25	1.25	1
sp|P36949|RBSB_BACSU	18	12	16	13	11	14	11	15	0.245383	14.75	12.75	-2
sp|P37105|SRP54_BACSU	9	6	9	9	10	9	5	8	0.877782	8.25	8	-0.25
sp|P37251|ILVB_BACSU	0	0	2	2	0	0	1	0	0.317311	1	0.25	-0.75
sp|P37253|ILVC_BACSU	9	12	16	13	7	9	11	9	0.075927	12.5	9	-3.5
sp|P37437|RL9_BACSU	5	6	5	3	2	2	4	4	0.0777599	4.75	3	-1.75
sp|P37454|EXOA_BACSU	1	1	1	1	1	1	1	1	NA	1	1	0
sp|P37455|SSB1_BACSU	14	10	15	14	10	11	14	11	0.294407	13.25	11.5	-1.75
sp|P37464|SYS_BACSU	22	21	23	22	19	23	23	18	0.765955	22	20.75	-1.25
sp|P37465|SYM_BACSU	44	38	38	40	47	46	39	37	0.561363	40	42.25	2.25
sp|P37467|XPAC_BACSU	0	0	0	0	0	0	0	0	NA	0	0	0
sp|P37468|RSMA_BACSU	8	8	8	7	5	9	9	8	0.438839	7.75	7.75	0
sp|P37469|DNAC_BACSU	2	1	2	1	2	2	3	1	0.342782	1.5	2	0.5
sp|P37470|PTH_BACSU	1	2	2	2	2	2	0	2	0.850107	1.75	1.5	-0.25
sp|P37471|DIVIC_BACSU	0	0	0	0	0	0	0	0	NA	0	0	0
sp|P37472|HPRT_BACSU	23	17	26	19	28	25	22	25	0.245383	21.25	25	3.75
sp|P37474|MFD_BACSU	14	12	12	13	16	11	16	13	0.462382	12.75	14	1.25
sp|P37476|FTSH_BACSU	41	39	30	25	35	31	31	34	1	33.75	32.75	-1
sp|P37477|SYK_BACSU	38	42	47	45	39	39	35	38	0.108063	43	37.75	-5.25
sp|P37478|YYCF_BACSU	9	9	11	8	12	10	10	11	0.105911	9.25	10.75	1.5
sp|P37482|YYCB_BACSU	0	0	0	0	0	0	0	0	NA	0	0	0
sp|P37484|YYBT_BACSU	0	0	0	0	0	0	0	0	NA	0	0	0
sp|P37485|YYBS_BACSU	0	0	0	0	0	0	0	0	NA	0	0	0
sp|P37487|PPAC_BACSU	41	29	38	35	37	36	30	33	0.563703	35.75	34	-1.75
sp|P37494|YYBJ_BACSU	5	8	6	6	7	4	4	6	0.371851	6.25	5.25	-1
sp|P37502|YYBB_BACSU	0	1	1	1	2	1	1	2	0.0955807	0.75	1.5	0.75
sp|P37512|YYAL_BACSU	0	0	0	1	0	2	0	0	0.850107	0.25	0.5	0.25
sp|P37513|YYAK_BACSU	0	1	1	1	1	1	1	1	0.317311	0.75	1	0.25
sp|P37518|ENGD_BACSU	35	25	33	26	27	32	25	27	0.661197	29.75	27.75	-2
sp|P37519|YYAE_BACSU	4	3	4	4	4	5	4	5	0.0955807	3.75	4.5	0.75
sp|P37522|SOJ_BACSU	6	5	3	3	6	5	5	7	0.177634	4.25	5.75	1.5
sp|P37524|NOC_BACSU	7	6	5	4	7	5	6	5	0.764503	5.5	5.75	0.25
sp|P37527|PDXS_BACSU	24	21	22	20	25	23	21	24	0.242526	21.75	23.25	1.5
sp|P37528|PDXT_BACSU	8	6	7	4	4	7	6	6	0.549076	6.25	5.75	-0.5
sp|P37529|DCK_BACSU	2	2	2	2	3	2	2	2	0.317311	2	2.25	0.25
sp|P37530|DGK_BACSU	2	3	1	3	2	2	1	1	0.2217	2.25	1.5	-0.75
sp|P37535|YAAN_BACSU	1	0	1	1	1	1	2	0	0.617075	0.75	1	0.25
sp|P37537|KTHY_BACSU	2	2	3	2	2	4	1	3	0.756818	2.25	2.5	0.25
sp|P37538|YAAQ_BACSU	3	1	2	1	1	0	0	1	0.0631732	1.75	0.5	-1.25
sp|P37540|HOLB_BACSU	1	1	2	1	1	1	1	1	0.317311	1.25	1	-0.25
sp|P37541|YAAT_BACSU	4	3	3	4	5	5	3	4	0.2217	3.5	4.25	0.75
sp|P37542|YABA_BACSU	3	2	4	3	3	3	3	4	0.617075	3	3.25	0.25
sp|P37543|YABB_BACSU	2	0	1	1	2	0	1	2	0.646767	1	1.25	0.25
sp|P37544|RSMI_BACSU	0	2	1	0	1	1	1	2	0.349575	0.75	1.25	0.5
sp|P37545|YABD_BACSU	5	4	4	4	3	3	3	3	0.011412	4.25	3	-1.25
sp|P37546|YABE_BACSU	0	0	0	0	0	1	0	0	0.317311	0	0.25	0.25
sp|P37547|YABF_BACSU	1	1	1	2	1	2	1	1	1	1.25	1.25	0
sp|P37550|ISPE_BACSU	4	3	4	3	3	4	4	3	1	3.5	3.5	0
sp|P37551|PURR_BACSU	7	6	10	8	10	10	10	9	0.0907236	7.75	9.75	2
sp|P37552|YABJ_BACSU	1	2	1	4	2	3	1	2	0.761518	2	2	0
sp|P37556|YABN_BACSU	9	10	10	5	6	8	7	7	0.242526	8.5	7	-1.5
sp|P37557|YABO_BACSU	4	2	3	3	3	4	2	2	0.646767	3	2.75	-0.25
sp|P37560|YABR_BACSU	3	3	3	3	2	2	2	2	0.00815097	3	2	-1
sp|P37564|COAX_BACSU	2	2	3	2	1	2	2	2	0.185877	2.25	1.75	-0.5
sp|P37565|HSLO_BACSU	9	9	8	7	10	8	9	10	0.177634	8.25	9.25	1
sp|P37566|YACD_BACSU	2	2	2	1	1	1	1	0	0.0398326	1.75	0.75	-1
sp|P37567|DUS1_BACSU	3	0	2	0	2	2	2	0	0.874367	1.25	1.5	0.25
sp|P37569|YACH_BACSU	1	0	0	0	0	0	0	0	0.317311	0.25	0	-0.25
sp|P37570|YACI_BACSU	4	2	2	2	4	3	1	4	0.543866	2.5	3	0.5
sp|P37571|CLPC_BACSU	64	53	43	43	62	52	43	50	1	50.75	51.75	1
sp|P37572|RADA_BACSU	2	1	2	1	2	1	1	1	0.494525	1.5	1.25	-0.25
sp|P37573|DISA_BACSU	6	4	4	4	4	5	4	5	0.738883	4.5	4.5	0
sp|P37580|FHUD_BACSU	9	10	8	8	10	10	7	7	0.764503	8.75	8.5	-0.25
sp|P37585|MURG_BACSU	10	9	7	8	6	9	5	5	0.108063	8.5	6.25	-2.25
sp|P37599|CHEV_BACSU	7	9	10	9	12	10	5	8	0.883853	8.75	8.75	0
sp|P37808|ATPA_BACSU	63	51	56	64	55	54	54	51	0.188582	58.5	53.5	-5
sp|P37809|ATPB_BACSU	75	78	89	87	91	77	86	88	0.563703	82.25	85.5	3.25
sp|P37810|ATPG_BACSU	19	18	20	21	16	16	14	12	0.0201646	19.5	14.5	-5
sp|P37811|ATPD_BACSU	5	5	5	8	5	9	6	7	0.281718	5.75	6.75	1
sp|P37812|ATPE_BACSU	2	4	3	4	4	4	4	4	0.13057	3.25	4	0.75
sp|P37813|ATP6_BACSU	10	9	5	8	5	8	1	7	0.144051	8	5.25	-2.75
sp|P37814|ATPF_BACSU	13	11	10	10	8	8	9	9	0.0186839	11	8.5	-2.5
sp|P37869|ENO_BACSU	99	116	115	119	108	114	116	112	0.467825	112.25	112.5	0.25
sp|P37870|RPOB_BACSU	104	96	114	116	102	99	105	100	0.386476	107.5	101.5	-6
sp|P37871|RPOC_BACSU	135	138	165	166	139	158	133	123	0.248213	151	138.25	-12.75
sp|P37872|YBXB_BACSU	2	7	8	5	6	6	6	7	0.881684	5.5	6.25	0.75
sp|P37876|YTXK_BACSU	15	11	10	8	11	13	12	12	0.306492	11	12	1
sp|P37877|ACKA_BACSU	46	45	44	46	45	45	38	36	0.136658	45.25	41	-4.25
sp|P37887|CYSK_BACSU	26	24	18	18	25	22	21	24	0.661197	21.5	23	1.5
sp|P37940|ODBA_BACSU	7	6	7	7	5	6	6	8	0.362577	6.75	6.25	-0.5
sp|P37941|ODBB_BACSU	7	6	7	6	4	5	6	5	0.035993	6.5	5	-1.5
sp|P37942|ODB2_BACSU	10	15	15	12	13	17	14	14	0.558986	13	14.5	1.5
sp|P37944|AROK_BACSU	2	2	2	3	4	5	3	2	0.121548	2.25	3.5	1.25
sp|P37945|LON1_BACSU	21	20	23	19	20	21	17	19	0.303525	20.75	19.25	-1.5
sp|P37946|THD1_BACSU	5	6	5	7	6	7	7	5	0.445009	5.75	6.25	0.5
sp|P37948|GLPT_BACSU	10	8	7	10	7	7	6	5	0.0371882	8.75	6.25	-2.5
sp|P37949|LEPA_BACSU	14	11	14	17	14	11	11	11	0.154729	14	11.75	-2.25
sp|P37954|UVRB_BACSU	5	3	2	1	5	3	4	3	0.297483	2.75	3.75	1
sp|P37958|MECA1_BACSU	3	1	2	2	2	3	3	1	0.646767	2	2.25	0.25
sp|P37960|MRGA_BACSU	2	3	3	3	2	3	5	5	0.349575	2.75	3.75	1
sp|P37965|GLPQ_BACSU	0	1	2	0	1	0	0	0	0.404657	0.75	0.25	-0.5
sp|P37967|PNBA_BACSU	4	2	4	6	3	1	5	6	0.883853	4	3.75	-0.25
sp|P38021|OAT_BACSU	22	22	27	30	34	35	33	31	0.0201646	25.25	33.25	8
sp|P38022|ROCR_BACSU	1	1	1	1	2	1	0	1	1	1	1	0
sp|P38049|YHGC_BACSU	2	3	2	2	2	2	3	3	0.494525	2.25	2.5	0.25
sp|P38050|PBPF_BACSU	0	0	0	0	0	0	0	0	NA	0	0	0
sp|P38424|ENGB_BACSU	4	4	5	5	5	4	7	7	0.2217	4.5	5.75	1.25
sp|P38493|KCY_BACSU	16	10	9	8	14	15	12	13	0.248213	10.75	13.5	2.75
sp|P38494|RS1H_BACSU	60	53	48	49	52	46	45	49	0.191267	52.5	48	-4.5
sp|P39062|ACSA_BACSU	10	10	10	14	9	7	6	12	0.139135	11	8.5	-2.5
sp|P39063|YTXD_BACSU	0	0	0	0	0	0	0	0	NA	0	0	0
sp|P39064|YTXE_BACSU	0	0	0	0	0	0	0	0	NA	0	0	0
sp|P39065|ACUA_BACSU	2	0	1	1	1	0	0	0	0.154729	1	0.25	-0.75
sp|P39066|ACUB_BACSU	0	0	0	0	0	0	0	0	NA	0	0	0
sp|P39070|CLPQ_BACSU	5	7	7	5	6	7	6	5	1	6	6	0
sp|P39071|DHBA_BACSU	11	11	10	8	14	10	12	8	0.556569	10	11	1
sp|P39075|BMRR_BACSU	1	0	1	1	0	0	0	1	0.185877	0.75	0.25	-0.5
sp|P39115|EXPZ_BACSU	0	0	0	0	0	0	0	0	NA	0	0	0
sp|P39119|CISY_BACSU	1	2	0	1	2	1	0	2	0.646767	1	1.25	0.25
sp|P39120|CISY2_BACSU	40	35	39	35	29	30	26	35	0.0383936	37.25	30	-7.25
sp|P39121|DEOC_BACSU	14	11	11	12	16	14	10	14	0.371851	12	13.5	1.5
sp|P39126|IDH_BACSU	49	45	46	49	61	51	48	42	0.561363	47.25	50.5	3.25
sp|P39127|CITR_BACSU	0	0	0	0	0	0	0	0	NA	0	0	0
sp|P39131|MNAA_BACSU	9	8	8	9	9	9	9	10	0.0955807	8.5	9.25	0.75
sp|P39132|YHBE_BACSU	0	0	1	1	1	1	0	2	0.342782	0.5	1	0.5
sp|P39133|YHBF_BACSU	0	0	0	0	0	0	0	0	NA	0	0	0
sp|P39137|ROCE_BACSU	0	0	1	0	0	0	0	0	0.317311	0.25	0	-0.25
sp|P39138|ARGI_BACSU	11	8	10	12	13	13	10	10	0.371851	10.25	11.5	1.25
sp|P39141|NUPC_BACSU	2	3	0	0	3	0	0	2	1	1.25	1.25	0
sp|P39142|PDP_BACSU	15	16	11	12	15	11	13	17	0.770153	13.5	14	0.5
sp|P39148|GLYA_BACSU	50	39	49	54	58	44	45	43	0.77283	48	47.5	-0.5
sp|P39149|UPP_BACSU	22	20	18	18	18	21	14	20	0.655232	19.5	18.25	-1.25
sp|P39153|YWLC_BACSU	7	4	3	3	7	6	5	4	0.239639	4.25	5.5	1.25
sp|P39155|YWLE_BACSU	3	2	3	2	2	2	2	3	0.494525	2.5	2.25	-0.25
sp|P39156|YWLF_BACSU	6	4	3	4	4	5	4	4	0.740857	4.25	4.25	0
sp|P39157|YWLG_BACSU	2	0	1	1	1	2	1	1	0.617075	1	1.25	0.25
sp|P39158|CSPC_BACSU	1	0	0	0	0	1	1	0	0.494525	0.25	0.5	0.25
sp|P39209|TLPC_BACSU	2	4	2	2	2	2	2	2	0.317311	2.5	2	-0.5
sp|P39214|MCPA_BACSU	13	14	15	18	15	15	13	15	1	15	14.5	-0.5
sp|P39215|MCPB_BACSU	14	18	17	17	16	17	13	17	0.35617	16.5	15.75	-0.75
sp|P39216|TLPA_BACSU	5	5	5	6	5	5	4	6	0.617075	5.25	5	-0.25
sp|P39217|TLPB_BACSU	9	10	7	8	7	8	9	7	0.368803	8.5	7.75	-0.75
sp|P39456|TCYC_BACSU	0	0	0	0	0	0	0	0	NA	0	0	0
sp|P39574|GAL1_BACSU	4	3	3	3	3	2	3	3	0.185877	3.25	2.75	-0.5
sp|P39575|GALT_BACSU	9	3	3	0	4	3	3	4	0.535703	3.75	3.5	-0.25
sp|P39576|ILVE2_BACSU	16	14	17	17	15	14	15	16	0.236724	16	15	-1
sp|P39577|DLTE_BACSU	2	3	1	3	4	3	3	4	0.0631732	2.25	3.5	1.25
sp|P39578|DLTD_BACSU	5	6	4	5	6	6	4	5	0.646767	5	5.25	0.25
sp|P39579|DLTC_BACSU	7	6	8	7	3	2	4	5	0.0201646	7	3.5	-3.5
sp|P39580|DLTB_BACSU	1	2	3	1	0	1	2	0	0.177634	1.75	0.75	-1
sp|P39581|DLTA_BACSU	36	41	33	33	37	41	38	42	0.108063	35.75	39.5	3.75
sp|P39583|YWAC_BACSU	0	0	0	0	0	1	0	0	0.317311	0	0.25	0.25
sp|P39586|YWBC_BACSU	6	3	4	4	4	4	3	5	0.876955	4.25	4	-0.25
sp|P39587|YWBD_BACSU	3	5	0	0	3	2	0	3	1	2	2	0
sp|P39592|YWBI_BACSU	2	2	0	0	2	2	0	1	0.75183	1	1.25	0.25
sp|P39593|THIM_BACSU	1	0	2	2	0	1	1	1	0.349575	1.25	0.75	-0.5
sp|P39594|THIE_BACSU	2	3	3	3	2	3	3	2	0.494525	2.75	2.5	-0.25
sp|P39595|YWBL_BACSU	0	0	0	1	0	0	0	0	0.317311	0.25	0	-0.25
sp|P39596|YWBM_BACSU	10	9	8	7	7	5	6	8	0.0795941	8.5	6.5	-2
sp|P39597|YWBN_BACSU	6	4	6	4	5	4	4	5	0.532884	5	4.5	-0.5
sp|P39598|YWBO_BACSU	0	1	0	1	2	2	2	3	0.0165489	0.5	2.25	1.75
sp|P39601|YWCC_BACSU	0	0	0	0	0	0	0	0	NA	0	0	0
sp|P39602|YWCD_BACSU	0	0	0	0	0	0	0	0	NA	0	0	0
sp|P39604|YWCF_BACSU	0	0	0	0	0	0	0	0	NA	0	0	0
sp|P39605|NFRA1_BACSU	4	3	2	2	4	3	5	3	0.177634	2.75	3.75	1
sp|P39610|PDXK_BACSU	10	5	8	8	9	10	6	9	0.462382	7.75	8.5	0.75
sp|P39614|YWDF_BACSU	3	4	2	3	4	4	2	4	0.349575	3	3.5	0.5
sp|P39615|UNG_BACSU	3	2	2	2	3	0	1	0	0.177634	2.25	1	-1.25
sp|P39616|ALDH2_BACSU	0	0	0	0	0	1	0	1	0.12663	0	0.5	0.5
sp|P39618|YWDJ_BACSU	0	0	0	0	0	0	0	0	NA	0	0	0
sp|P39633|DHE2_BACSU	5	7	7	9	9	11	5	9	0.294407	7	8.5	1.5
sp|P39634|ROCA_BACSU	39	41	46	48	49	47	50	48	0.0590719	43.5	48.5	5
sp|P39636|ROCC_BACSU	0	0	0	0	0	0	0	0	NA	0	0	0
sp|P39644|YWFH_BACSU	2	2	0	1	0	1	0	0	0.118991	1.25	0.25	-1
sp|P39645|YWFI_BACSU	7	13	8	9	11	12	9	14	0.191267	9.25	11.5	2.25
sp|P39646|PTAS_BACSU	82	88	103	97	90	85	87	89	0.563703	92.5	87.75	-4.75
sp|P39647|CYSL_BACSU	0	0	0	0	0	0	0	0	NA	0	0	0
sp|P39648|YWFL_BACSU	2	1	2	1	3	3	3	1	0.12663	1.5	2.5	1
sp|P39651|YWFO_BACSU	1	4	4	6	4	5	0	4	0.758415	3.75	3.25	-0.5
sp|P39738|FLID_BACSU	1	0	0	0	0	0	0	0	0.317311	0.25	0	-0.25
sp|P39739|FLIS_BACSU	1	2	2	1	0	0	0	0	0.0126157	1.5	0	-1.5
sp|P39751|MBL_BACSU	19	14	22	19	19	18	15	18	0.371851	18.5	17.5	-1
sp|P39753|FLHP_BACSU	0	0	1	0	0	0	1	1	0.494525	0.25	0.5	0.25
sp|P39757|MOAA_BACSU	0	1	0	1	0	3	0	1	0.75183	0.5	1	0.5
sp|P39758|ABH_BACSU	10	9	6	9	6	7	5	7	0.105911	8.5	6.25	-2.25
sp|P39759|YKQA_BACSU	1	0	2	1	2	2	1	2	0.154729	1	1.75	0.75
sp|P39760|KTRC_BACSU	7	3	5	4	3	3	5	4	0.368803	4.75	3.75	-1
sp|P39761|ADEC_BACSU	3	4	4	4	4	4	4	4	0.317311	3.75	4	0.25
sp|P39762|AMPS_BACSU	12	12	14	10	10	9	11	11	0.105911	12	10.25	-1.75
sp|P39763|MREBH_BACSU	2	2	1	1	1	2	3	2	0.342782	1.5	2	0.5
sp|P39764|KINC_BACSU	0	0	0	0	0	0	0	0	NA	0	0	0
sp|P39765|PYRR_BACSU	5	3	4	3	3	4	3	3	0.404657	3.75	3.25	-0.5
sp|P39766|PYRP_BACSU	9	6	6	4	4	4	4	5	0.0885419	6.25	4.25	-2
sp|P39771|PURT_BACSU	16	15	12	16	15	17	13	11	0.661197	14.75	14	-0.75
sp|P39772|SYN_BACSU	35	37	33	28	32	33	31	31	0.306492	33.25	31.75	-1.5
sp|P39773|GPMI_BACSU	45	38	45	41	39	36	34	37	0.0420664	42.25	36.5	-5.75
sp|P39778|CLPY_BACSU	13	16	19	18	17	13	13	15	0.236724	16.5	14.5	-2
sp|P39779|CODY_BACSU	31	29	35	32	35	35	25	29	0.881684	31.75	31	-0.75
sp|P39787|DNAD_BACSU	1	0	2	1	1	1	0	1	0.617075	1	0.75	-0.25
sp|P39788|END3_BACSU	0	0	0	1	0	0	0	0	0.317311	0.25	0	-0.25
sp|P39789|YPOC_BACSU	0	3	3	2	3	1	1	2	0.653173	2	1.75	-0.25
sp|P39792|RECU_BACSU	1	1	2	1	0	3	1	0	0.438839	1.25	1	-0.25
sp|P39793|PBPA_BACSU	16	11	14	12	13	17	12	14	0.558986	13.25	14	0.75
sp|P39794|PTTBC_BACSU	6	7	5	5	5	8	5	4	0.538472	5.75	5.5	-0.25
sp|P39795|TREC_BACSU	34	30	25	30	32	35	24	28	1	29.75	29.75	0
sp|P39796|TRER_BACSU	1	1	1	1	2	1	1	1	0.317311	1	1.25	0.25
sp|P39802|CHEW_BACSU	9	9	10	9	8	8	7	6	0.0172487	9.25	7.25	-2
sp|P39803|YITT_BACSU	1	1	2	0	1	1	1	1	1	1	1	0
sp|P39805|LICT_BACSU	2	1	1	1	0	2	1	1	0.617075	1.25	1	-0.25
sp|P39807|YVYF_BACSU	1	0	2	0	2	0	0	2	0.75183	0.75	1	0.25
sp|P39810|FLGK_BACSU	2	1	3	3	2	3	3	2	0.75183	2.25	2.5	0.25
sp|P39812|GLTA_BACSU	4	3	4	2	3	5	1	3	0.765955	3.25	3	-0.25
sp|P39814|TOP1_BACSU	25	22	20	19	20	22	19	25	1	21.5	21.5	0
sp|P39815|TRMFO_BACSU	18	17	15	16	17	19	13	18	0.558986	16.5	16.75	0.25
sp|P39816|PTW3C_BACSU	7	4	2	2	3	5	5	4	0.462382	3.75	4.25	0.5
sp|P39820|PROB_BACSU	2	1	3	3	0	2	2	0	0.134169	2.25	1	-1.25
sp|P39821|PROA_BACSU	7	7	6	6	8	11	10	9	0.0194187	6.5	9.5	3
sp|P39822|PSD_BACSU	0	0	0	0	0	0	0	0	NA	0	0	0
sp|P39845|PPSA_BACSU	0	0	0	0	0	0	0	0	NA	0	0	0
sp|P39846|PPSB_BACSU	0	0	0	0	0	0	0	0	NA	0	0	0
sp|P39847|PPSC_BACSU	0	0	0	0	0	0	0	1	0.317311	0	0.25	0.25
sp|P39848|LYTD_BACSU	0	0	0	0	0	0	0	0	NA	0	0	0
sp|P39912|AROG_BACSU	34	27	29	27	31	33	29	28	0.465124	29.25	30.25	1
sp|P39914|YTXJ_BACSU	4	4	3	5	1	3	2	3	0.0371882	4	2.25	-1.75
sp|P40332|YISS_BACSU	0	0	0	0	0	0	0	0	NA	0	0	0
sp|P40399|RSBU_BACSU	1	1	1	1	3	2	2	3	0.0126157	1	2.5	1.5
sp|P40405|SWRB_BACSU	0	0	1	0	0	0	0	0	0.317311	0.25	0	-0.25
sp|P40408|YBBB_BACSU	0	0	0	0	0	0	0	0	NA	0	0	0
sp|P40409|FEUA_BACSU	11	7	2	4	12	8	7	9	0.191267	6	9	3
sp|P40410|FEUB_BACSU	0	0	0	0	0	0	0	0	NA	0	0	0
sp|P40735|ECFA1_BACSU	0	0	0	0	0	1	2	0	0.13057	0	0.75	0.75
sp|P40737|YXXD_BACSU	4	7	6	7	6	9	8	7	0.180403	6	7.5	1.5
sp|P40739|PTV3B_BACSU	3	4	4	4	1	3	3	3	0.0398326	3.75	2.5	-1.25
sp|P40740|BGLH_BACSU	23	20	23	27	24	23	21	31	0.554113	23.25	24.75	1.5
sp|P40742|YLXH_BACSU	0	0	0	1	0	0	0	0	0.317311	0.25	0	-0.25
sp|P40747|YUXG_BACSU	4	2	2	2	3	2	2	2	0.850107	2.5	2.25	-0.25
sp|P40750|PBPD_BACSU	2	1	1	1	2	2	1	2	0.185877	1.25	1.75	0.5
sp|P40761|YUXK_BACSU	1	0	0	0	0	0	0	0	0.317311	0.25	0	-0.25
sp|P40766|YPMR_BACSU	0	1	1	0	0	0	0	0	0.12663	0.5	0	-0.5
sp|P40767|CWLO_BACSU	0	0	2	2	2	0	0	0	0.494525	1	0.5	-0.5
sp|P40773|YFJL_BACSU	0	0	0	0	0	0	0	0	NA	0	0	0
sp|P40778|MURC_BACSU	14	11	15	15	15	15	12	9	0.758415	13.75	12.75	-1
sp|P40779|YTXG_BACSU	0	1	0	0	0	0	0	0	0.317311	0.25	0	-0.25
sp|P40780|YTXH_BACSU	2	0	1	1	0	0	0	0	0.0455003	1	0	-1
sp|P40871|DHBE_BACSU	38	24	28	23	42	23	22	25	0.663117	28.25	28	-0.25
sp|P40924|PGK_BACSU	52	56	59	53	39	55	50	48	0.0832645	55	48	-7
sp|P40950|YUXN_BACSU	0	0	0	0	0	0	0	0	NA	0	0	0
sp|P42060|RL22_BACSU	18	20	20	18	18	21	18	24	0.535703	19	20.25	1.25
sp|P42062|APPB_BACSU	0	0	0	0	0	0	0	0	NA	0	0	0
sp|P42063|APPC_BACSU	0	0	0	0	0	0	0	0	NA	0	0	0
sp|P42064|APPD_BACSU	0	0	0	0	0	0	0	0	NA	0	0	0
sp|P42065|APPF_BACSU	0	0	0	0	0	0	0	0	NA	0	0	0
sp|P42084|HUTI_BACSU	6	4	0	0	0	0	0	2	0.321121	2.5	0.5	-2
sp|P42085|XPT_BACSU	8	5	3	7	7	6	5	4	0.770153	5.75	5.5	-0.25
sp|P42086|PBUX_BACSU	1	0	0	0	0	0	0	0	0.317311	0.25	0	-0.25
sp|P42095|RECO_BACSU	0	1	0	0	0	0	0	1	1	0.25	0.25	0
sp|P42105|YXAF_BACSU	6	4	7	6	4	3	3	3	0.0246533	5.75	3.25	-2.5
sp|P42108|YXAI_BACSU	2	0	0	2	1	1	0	2	1	1	1	0
sp|P42182|ERA_BACSU	4	8	7	3	6	10	7	6	0.465124	5.5	7.25	1.75
sp|P42199|TCYA_BACSU	7	8	6	5	4	5	8	6	0.462382	6.5	5.75	-0.75
sp|P42200|TCYB_BACSU	3	4	4	4	2	2	4	1	0.0885419	3.75	2.25	-1.5
sp|P42239|YCBG_BACSU	0	1	1	2	0	0	0	0	0.0455003	1	0	-1
sp|P42242|YCBJ_BACSU	3	0	1	2	0	1	1	2	0.549076	1.5	1	-0.5
sp|P42244|YCBL_BACSU	0	2	1	1	0	0	1	1	0.342782	1	0.5	-0.5
sp|P42246|YCBN_BACSU	0	0	0	0	0	0	0	0	NA	0	0	0
sp|P42250|YCBR_BACSU	0	0	0	0	0	0	0	1	0.317311	0	0.25	0.25
sp|P42297|YXIE_BACSU	0	1	1	1	1	1	2	3	0.0982099	0.75	1.75	1
sp|P42298|YXIF_BACSU	6	4	3	3	4	4	3	3	0.75183	4	3.5	-0.5
sp|P42299|YXIG_BACSU	2	0	2	2	2	2	1	2	0.850107	1.5	1.75	0.25
sp|P42305|DBPA_BACSU	3	4	3	2	5	4	3	4	0.129155	3	4	1
sp|P42312|NUPG_BACSU	2	0	0	0	0	0	0	0	0.317311	0.5	0	-0.5
sp|P42318|YXJG_BACSU	9	7	4	8	6	8	7	6	0.556569	7	6.75	-0.25
sp|P42319|YXJH_BACSU	2	5	4	5	7	5	4	6	0.180403	4	5.5	1.5
sp|P42399|YCKA_BACSU	0	0	0	0	0	0	0	0	NA	0	0	0
sp|P42400|YCKB_BACSU	5	6	4	4	6	6	5	6	0.118991	4.75	5.75	1
sp|P42403|BGLC_BACSU	0	0	0	1	1	0	0	1	0.494525	0.25	0.5	0.25
sp|P42409|RSBRA_BACSU	10	12	9	8	9	10	8	11	0.883143	9.75	9.5	-0.25
sp|P42411|RSBT_BACSU	1	1	1	1	0	1	1	1	0.317311	1	0.75	-0.25
sp|P42412|IOLA_BACSU	9	10	12	10	11	9	12	13	0.377822	10.25	11.25	1
sp|P42413|IOLB_BACSU	4	5	3	5	2	4	7	5	0.881684	4.25	4.5	0.25
sp|P42414|IOLC_BACSU	7	5	8	7	6	6	5	6	0.177634	6.75	5.75	-1
sp|P42415|IOLD_BACSU	9	7	7	9	6	7	9	8	0.543866	8	7.5	-0.5
sp|P42416|IOLE_BACSU	0	1	2	1	1	1	1	2	0.617075	1	1.25	0.25
sp|P42418|IOLH_BACSU	4	3	3	4	3	4	3	6	0.75183	3.5	4	0.5
sp|P42419|IOLI_BACSU	3	5	8	5	3	6	8	7	0.556569	5.25	6	0.75
sp|P42420|IOLJ_BACSU	3	3	5	3	6	5	4	4	0.0994249	3.5	4.75	1.25
sp|P42421|YXDJ_BACSU	0	0	0	0	0	0	0	0	NA	0	0	0
sp|P42919|RL2_BACSU	35	39	31	27	26	39	32	33	0.884549	33	32.5	-0.5
sp|P42920|RL3_BACSU	83	113	76	74	69	86	89	115	0.563703	86.5	89.75	3.25
sp|P42921|RL4_BACSU	144	153	150	150	115	134	141	179	0.245383	149.25	142.25	-7
sp|P42923|RL10_BACSU	27	30	29	31	25	32	29	26	0.467825	29.25	28	-1.25
sp|P42924|RL23_BACSU	7	8	10	8	7	9	11	12	0.306492	8.25	9.75	1.5
sp|P42953|TAGG_BACSU	3	3	3	3	3	3	2	3	0.317311	3	2.75	-0.25
sp|P42954|TAGH_BACSU	4	2	1	0	1	4	5	0	0.659243	1.75	2.5	0.75
sp|P42955|YSLB_BACSU	3	3	2	3	2	3	3	3	1	2.75	2.75	0
sp|P42956|PTMCB_BACSU	1	1	2	3	2	2	2	0	0.876955	1.75	1.5	-0.25
sp|P42957|MTLD_BACSU	11	9	16	17	12	13	18	11	0.663117	13.25	13.5	0.25
sp|P42958|TTUC_BACSU	5	7	5	3	7	5	6	4	0.655232	5	5.5	0.5
sp|P42959|LEPU_BACSU	0	0	0	0	1	0	0	0	0.317311	0	0.25	0.25
sp|P42961|YCSD_BACSU	0	0	0	0	1	1	0	3	0.0455003	0	1.25	1.25
sp|P42962|YCSE_BACSU	7	9	8	8	9	7	5	8	0.549076	8	7.25	-0.75
sp|P42963|YCSF_BACSU	3	4	4	2	4	3	3	4	0.75183	3.25	3.5	0.25
sp|P42971|PBPC_BACSU	10	15	14	15	14	9	12	12	0.185877	13.5	11.75	-1.75
sp|P42972|YCSN_BACSU	1	0	0	0	1	1	0	1	0.185877	0.25	0.75	0.5
sp|P42973|BGLA_BACSU	18	17	17	21	16	25	17	23	0.76738	18.25	20.25	2
sp|P42974|DHNA_BACSU	39	32	39	40	41	47	31	39	0.554113	37.5	39.5	2
sp|P42976|DAPB_BACSU	11	8	5	6	8	9	4	6	0.770153	7.5	6.75	-0.75
sp|P42977|CCA_BACSU	1	3	2	3	3	2	4	3	0.278446	2.25	3	0.75
sp|P42980|MGSA_BACSU	2	2	1	3	3	1	0	3	0.880933	2	1.75	-0.25
sp|P42981|YPJG_BACSU	2	0	0	1	1	0	0	0	0.404657	0.75	0.25	-0.5
sp|P42982|YPJH_BACSU	9	9	8	7	8	4	8	5	0.136658	8.25	6.25	-2
sp|P45693|SP5S_BACSU	1	2	2	1	0	0	0	1	0.0324733	1.5	0.25	-1.25
sp|P45694|TKT_BACSU	142	132	139	142	164	154	152	149	0.0201646	138.75	154.75	16
sp|P45708|YNEF_BACSU	2	1	1	1	0	0	0	1	0.0398326	1.25	0.25	-1
sp|P45743|DHBB_BACSU	29	21	22	21	43	26	23	25	0.146489	23.25	29.25	6
sp|P45744|DHBC_BACSU	34	22	17	17	28	16	20	24	1	22.5	22	-0.5
sp|P45745|DHBF_BACSU	51	24	21	18	62	10	16	10	0.245383	28.5	24.5	-4
sp|P45861|YWJA_BACSU	1	2	0	0	0	1	0	0	0.404657	0.75	0.25	-0.5
sp|P45862|YWJB_BACSU	1	1	1	2	2	1	2	2	0.185877	1.25	1.75	0.5
sp|P45866|FADF_BACSU	0	0	0	0	0	0	0	0	NA	0	0	0
sp|P45868|MAO2_BACSU	0	2	2	2	2	2	3	3	0.0955807	1.5	2.5	1
sp|P45872|RF1_BACSU	17	14	20	18	17	18	17	17	0.756818	17.25	17.25	0
sp|P45873|HEMK_BACSU	0	1	1	0	2	1	1	2	0.0613688	0.5	1.5	1
sp|P45913|YQAP_BACSU	12	9	11	10	10	9	8	5	0.0795941	10.5	8	-2.5
sp|P45914|YQAR_BACSU	0	0	0	0	0	1	0	0	0.317311	0	0.25	0.25
sp|P45919|YQBC_BACSU	0	1	0	0	0	0	0	0	0.317311	0.25	0	-0.25
sp|P45941|YQCF_BACSU	1	2	2	2	3	2	4	3	0.0441355	1.75	3	1.25
sp|P45942|YQCG_BACSU	0	0	0	0	0	0	0	2	0.317311	0	0.5	0.5
sp|P46208|HTPG_BACSU	29	24	24	25	29	28	20	26	0.661197	25.5	25.75	0.25
sp|P46317|PTJC_BACSU	0	0	0	0	0	0	0	0	NA	0	0	0
sp|P46318|PTJB_BACSU	2	2	1	2	0	0	0	1	0.0219468	1.75	0.25	-1.5
sp|P46320|LICH_BACSU	17	18	18	19	19	16	16	19	0.764503	18	17.5	-0.5
sp|P46322|PGSA_BACSU	0	0	2	1	2	2	1	2	0.118991	0.75	1.75	1
sp|P46323|CINA_BACSU	14	19	15	15	14	18	17	17	0.659243	15.75	16.5	0.75
sp|P46324|YVRN_BACSU	0	0	0	0	0	0	0	0	NA	0	0	0
sp|P46336|IOLS_BACSU	18	15	16	18	16	15	17	19	1	16.75	16.75	0
sp|P46337|IOLR_BACSU	4	2	4	4	3	5	5	3	0.549076	3.5	4	0.5
sp|P46338|PSTS_BACSU	0	0	0	0	0	0	0	0	NA	0	0	0
sp|P46343|PHOL_BACSU	8	6	5	6	7	7	4	9	0.558986	6.25	6.75	0.5
sp|P46344|YQFF_BACSU	2	1	1	1	1	0	0	0	0.0398326	1.25	0.25	-1
sp|P46347|RRMF_BACSU	2	4	4	5	1	3	2	4	0.180403	3.75	2.5	-1.25
sp|P46352|XERD_BACSU	0	0	0	0	0	0	0	0	NA	0	0	0
sp|P46353|DEOB_BACSU	24	19	18	17	20	19	21	18	0.558986	19.5	19.5	0
sp|P46354|PUNA_BACSU	28	32	33	25	26	23	16	21	0.0433081	29.5	21.5	-8
sp|P46898|RL6_BACSU	32	52	67	70	23	38	46	61	0.248213	55.25	42	-13.25
sp|P46899|RL18_BACSU	14	18	13	13	7	16	11	14	0.465124	14.5	12	-2.5
sp|P46903|NATA_BACSU	0	0	0	0	0	0	0	0	NA	0	0	0
sp|P46904|NATB_BACSU	0	0	0	0	0	0	0	0	NA	0	0	0
sp|P46905|YCCK_BACSU	0	0	0	1	1	0	2	1	0.154729	0.25	1	0.75
sp|P46906|SYR_BACSU	41	43	42	42	37	34	32	35	0.0201646	42	34.5	-7.5
sp|P46911|QCRA_BACSU	1	1	0	0	0	0	0	1	0.494525	0.5	0.25	-0.25
sp|P46912|QCRB_BACSU	0	0	0	0	0	0	0	0	NA	0	0	0
sp|P46917|GGAA_BACSU	0	1	0	0	0	0	0	0	0.317311	0.25	0	-0.25
sp|P46918|GGAB_BACSU	0	3	2	3	1	2	4	0	0.768779	2	1.75	-0.25
sp|P46919|GPDA_BACSU	14	13	14	15	14	12	14	11	0.218604	14	12.75	-1.25
sp|P46920|OPUAA_BACSU	8	7	6	5	7	7	6	7	0.756818	6.5	6.75	0.25
sp|P46921|OPUAB_BACSU	2	0	0	2	0	0	0	0	0.12663	1	0	-1
sp|P46922|OPUAC_BACSU	2	1	2	1	1	2	1	1	0.494525	1.5	1.25	-0.25
sp|P49778|EFP_BACSU	13	19	17	18	18	14	16	15	0.467825	16.75	15.75	-1
sp|P49786|BCCP_BACSU	6	9	4	8	10	13	8	8	0.139135	6.75	9.75	3
sp|P49787|ACCC1_BACSU	18	19	18	19	19	19	14	20	0.535703	18.5	18	-0.5
sp|P49814|MDH_BACSU	111	99	100	88	126	100	95	102	0.467825	99.5	105.75	6.25
sp|P49849|MUTS_BACSU	5	4	3	4	4	4	3	4	0.617075	4	3.75	-0.25
sp|P49850|MUTL_BACSU	1	1	1	1	2	0	0	1	0.504985	1	0.75	-0.25
sp|P49851|YKHA_BACSU	4	1	3	3	2	4	2	4	0.764503	2.75	3	0.25
sp|P49936|FHUB_BACSU	0	0	0	0	0	1	0	0	0.317311	0	0.25	0.25
sp|P49937|FHUG_BACSU	2	2	1	1	2	2	1	2	0.494525	1.5	1.75	0.25
sp|P49938|FHUC_BACSU	2	3	3	1	2	2	2	2	0.504985	2.25	2	-0.25
sp|P50619|YMAB_BACSU	1	2	2	2	2	1	3	2	0.617075	1.75	2	0.25
sp|P50620|RIR1_BACSU	31	33	33	35	35	35	28	36	0.371851	33	33.5	0.5
sp|P50621|RIR2_BACSU	11	11	12	12	13	17	9	11	0.765955	11.5	12.5	1
sp|P50727|FER_BACSU	1	1	2	2	1	2	1	1	0.494525	1.5	1.25	-0.25
sp|P50733|YPBG_BACSU	0	0	0	0	0	0	0	0	NA	0	0	0
sp|P50734|MECA2_BACSU	2	2	1	1	2	2	2	2	0.12663	1.5	2	0.5
sp|P50735|GUDB_BACSU	16	18	14	14	12	11	11	10	0.0194187	15.5	11	-4.5
sp|P50736|YPDA_BACSU	10	10	9	9	8	9	8	10	0.2217	9.5	8.75	-0.75
sp|P50743|DER_BACSU	8	9	6	8	9	8	7	9	0.543866	7.75	8.25	0.5
sp|P50829|YPQE_BACSU	2	1	2	2	1	1	1	2	0.185877	1.75	1.25	-0.5
sp|P50830|YPRA_BACSU	3	4	4	3	6	5	3	3	0.535703	3.5	4.25	0.75
sp|P50831|YPVA_BACSU	3	2	3	3	3	3	6	4	0.0982099	2.75	4	1.25
sp|P50840|YPSC_BACSU	7	6	6	4	5	8	6	6	0.758415	5.75	6.25	0.5
sp|P50843|KDUI_BACSU	2	1	2	1	2	3	2	3	0.0613688	1.5	2.5	1
sp|P50844|KDGR_BACSU	0	1	1	0	0	0	0	0	0.12663	0.5	0	-0.5
sp|P50848|YPWA_BACSU	28	18	17	16	18	18	18	21	0.441949	19.75	18.75	-1
sp|P50849|PNP_BACSU	58	51	41	44	48	53	50	55	0.563703	48.5	51.5	3
sp|P50863|SALA_BACSU	10	8	6	6	12	11	5	12	0.242526	7.5	10	2.5
sp|P50866|CLPX_BACSU	41	43	45	39	46	47	43	40	0.309424	42	44	2
sp|P51777|CSPD_BACSU	30	45	39	42	45	52	51	53	0.029401	39	50.25	11.25
sp|P51785|ILVD_BACSU	6	6	10	9	8	5	5	6	0.136658	7.75	6	-1.75
sp|P51831|FABG_BACSU	27	26	34	28	20	27	23	24	0.0590719	28.75	23.5	-5.25
sp|P51833|RNC_BACSU	8	9	6	6	7	8	5	8	0.765955	7.25	7	-0.25
sp|P51834|SMC_BACSU	13	15	17	16	16	17	11	17	0.655232	15.25	15.25	0
sp|P51835|FTSY_BACSU	9	7	9	9	6	9	9	9	0.850107	8.5	8.25	-0.25
sp|P52996|PANB_BACSU	13	10	10	10	13	13	13	10	0.185877	10.75	12.25	1.5
sp|P52998|PANC_BACSU	6	7	8	8	8	9	6	5	0.881684	7.25	7	-0.25
sp|P52999|PAND_BACSU	4	2	3	2	2	3	1	1	0.177634	2.75	1.75	-1
sp|P53001|AAT1_BACSU	29	31	29	30	33	29	32	30	0.297483	29.75	31	1.25
sp|P54154|MSRA_BACSU	3	0	0	2	3	2	1	3	0.294407	1.25	2.25	1
sp|P54156|YPLP_BACSU	0	0	0	0	0	0	0	0	NA	0	0	0
sp|P54159|YPBR_BACSU	2	4	2	2	2	3	1	0	0.281718	2.5	1.5	-1
sp|P54161|EX53_BACSU	0	0	0	1	0	2	0	1	0.404657	0.25	0.75	0.5
sp|P54164|YPEP_BACSU	0	0	0	0	0	0	0	0	NA	0	0	0
sp|P54166|UGTP_BACSU	3	3	4	2	2	6	4	2	0.880933	3	3.5	0.5
sp|P54167|META_BACSU	2	5	5	0	2	2	3	3	0.764503	3	2.5	-0.5
sp|P54168|YPGQ_BACSU	0	2	1	0	0	0	0	0	0.13057	0.75	0	-0.75
sp|P54169|YPGR_BACSU	7	7	9	10	9	8	6	9	0.765955	8.25	8	-0.25
sp|P54170|YPHP_BACSU	10	6	6	10	4	5	3	7	0.0795941	8	4.75	-3.25
sp|P54173|YPJQ_BACSU	3	2	2	2	3	3	2	4	0.154729	2.25	3	0.75
sp|P54174|YPKP_BACSU	0	0	0	0	0	0	0	0	NA	0	0	0
sp|P54178|SCO1_BACSU	0	0	0	0	0	0	0	0	NA	0	0	0
sp|P54179|YPMS_BACSU	0	0	0	0	0	0	1	0	0.317311	0	0.25	0.25
sp|P54182|YPOP_BACSU	4	6	5	5	6	6	9	5	0.129155	5	6.5	1.5
sp|P54304|HEMN_BACSU	0	2	0	2	0	2	0	0	0.494525	1	0.5	-0.5
sp|P54374|AROE_BACSU	7	5	6	5	7	4	5	5	0.438839	5.75	5.25	-0.5
sp|P54375|SODM_BACSU	42	45	45	49	44	35	35	52	0.380746	45.25	41.5	-3.75
sp|P54376|GCSPA_BACSU	5	6	6	5	8	7	7	6	0.035993	5.5	7	1.5
sp|P54377|GCSPB_BACSU	9	12	11	8	14	11	9	9	0.655232	10	10.75	0.75
sp|P54378|GCST_BACSU	6	9	7	7	8	6	8	9	0.554113	7.25	7.75	0.5
sp|P54380|SYGA_BACSU	10	9	7	7	8	10	7	8	0.880933	8.25	8.25	0
sp|P54381|SYGB_BACSU	44	37	38	34	33	33	34	35	0.057547	38.25	33.75	-4.5
sp|P54382|FOLD_BACSU	9	9	10	8	15	11	11	12	0.0194187	9	12.25	3.25
sp|P54383|ISPA_BACSU	6	4	7	4	5	5	4	3	0.371851	5.25	4.25	-1
sp|P54389|YPIA_BACSU	9	7	9	9	5	5	8	6	0.0371882	8.5	6	-2.5
sp|P54390|YPIB_BACSU	0	0	0	0	1	0	0	2	0.13057	0	0.75	0.75
sp|P54394|DING_BACSU	6	10	4	6	10	7	8	8	0.185877	6.5	8.25	1.75
sp|P54396|YPMB_BACSU	0	3	2	2	1	0	1	1	0.177634	1.75	0.75	-1
sp|P54418|PCKA_BACSU	24	26	31	34	29	35	32	29	0.38363	28.75	31.25	2.5
sp|P54419|METK_BACSU	28	34	29	29	33	34	28	29	0.764503	30	31	1
sp|P54420|ASNB_BACSU	49	48	45	49	47	52	48	44	0.661197	47.75	47.75	0
sp|P54421|LYTE_BACSU	4	3	2	3	1	2	3	2	0.129155	3	2	-1
sp|P54423|WPRA_BACSU	6	5	4	6	4	5	5	10	0.880933	5.25	6	0.75
sp|P54428|YRKA_BACSU	2	3	3	3	3	4	3	3	0.185877	2.75	3.25	0.5
sp|P54439|YRKL_BACSU	4	3	3	3	4	3	2	4	0.874367	3.25	3.25	0
sp|P54447|YQEB_BACSU	0	0	0	0	0	0	0	0	NA	0	0	0
sp|P54449|YQED_BACSU	1	0	1	0	0	0	1	0	0.494525	0.5	0.25	-0.25
sp|P54452|YQEG_BACSU	2	4	3	3	3	4	4	2	0.646767	3	3.25	0.25
sp|P54453|YQEH_BACSU	12	12	10	11	11	9	12	12	0.876955	11.25	11	-0.25
sp|P54454|YQEI_BACSU	5	6	3	5	1	5	4	3	0.180403	4.75	3.25	-1.5
sp|P54455|NADD_BACSU	2	3	3	4	3	3	3	3	1	3	3	0
sp|P54456|YQEK_BACSU	0	1	1	1	1	1	1	1	0.317311	0.75	1	0.25
sp|P54457|YQEL_BACSU	2	3	0	0	2	2	1	2	0.642295	1.25	1.75	0.5
sp|P54458|YQEM_BACSU	1	1	1	2	1	1	1	1	0.317311	1.25	1	-0.25
sp|P54459|YQEN_BACSU	1	2	3	2	2	2	0	0	0.215476	2	1	-1
sp|P54460|PRMA_BACSU	6	6	5	5	8	10	5	9	0.136658	5.5	8	2.5
sp|P54461|RSME_BACSU	0	2	4	2	2	1	1	4	0.880933	2	2	0
sp|P54462|YQEV_BACSU	10	12	14	15	16	17	13	11	0.386476	12.75	14.25	1.5
sp|P54464|YQEY_BACSU	8	7	7	6	3	4	4	4	0.0172487	7	3.75	-3.25
sp|P54465|YQEZ_BACSU	0	0	1	1	1	1	1	1	0.12663	0.5	1	0.5
sp|P54466|YQFA_BACSU	14	15	10	12	9	11	8	10	0.0590719	12.75	9.5	-3.25
sp|P54467|YQFB_BACSU	1	1	0	0	0	1	0	0	0.494525	0.5	0.25	-0.25
sp|P54470|YQFL_BACSU	6	8	5	4	7	6	7	8	0.239639	5.75	7	1.25
sp|P54471|TRMK_BACSU	6	5	3	3	3	4	3	2	0.218604	4.25	3	-1.25
sp|P54472|YQFO_BACSU	8	8	9	4	6	6	9	6	0.653173	7.25	6.75	-0.5
sp|P54473|ISPH_BACSU	6	7	5	10	7	5	6	6	0.549076	7	6	-1
sp|P54475|CSHB_BACSU	10	11	9	8	10	12	11	14	0.0795941	9.5	11.75	2.25
sp|P54476|END4_BACSU	4	2	3	4	4	3	2	1	0.368803	3.25	2.5	-0.75
sp|P54478|YQFU_BACSU	0	0	0	0	0	0	0	0	NA	0	0	0
sp|P54479|ZUR_BACSU	2	1	2	2	0	0	1	1	0.0324733	1.75	0.5	-1.25
sp|P54480|YQFW_BACSU	0	1	0	0	1	1	0	0	0.494525	0.25	0.5	0.25
sp|P54482|ISPG_BACSU	24	23	22	20	22	18	20	20	0.101591	22.25	20	-2.25
sp|P54484|YQGA_BACSU	2	3	3	3	3	2	3	2	0.494525	2.75	2.5	-0.25
sp|P54485|YQGB_BACSU	0	0	0	0	0	0	0	0	NA	0	0	0
sp|P54488|YQGF_BACSU	0	2	1	2	0	1	2	1	0.646767	1.25	1	-0.25
sp|P54493|GLUP_BACSU	0	0	0	0	0	0	0	0	NA	0	0	0
sp|P54495|GLK_BACSU	3	1	2	1	3	1	3	1	0.75183	1.75	2	0.25
sp|P54496|YQGS_BACSU	0	0	0	0	0	0	0	0	NA	0	0	0
sp|P54501|YQGX_BACSU	2	1	1	1	0	2	0	0	0.169202	1.25	0.5	-0.75
sp|P54510|YQHL_BACSU	1	1	1	0	0	0	0	0	0.040424	0.75	0	-0.75
sp|P54511|YQHM_BACSU	6	4	4	4	7	9	4	4	0.321121	4.5	6	1.5
sp|P54512|MNTR_BACSU	5	3	3	3	2	2	4	3	0.278446	3.5	2.75	-0.75
sp|P54515|YQHQ_BACSU	0	0	0	0	0	0	0	0	NA	0	0	0
sp|P54517|AROQ_BACSU	2	0	2	1	0	2	2	1	1	1.25	1.25	0
sp|P54518|YQHT_BACSU	4	6	5	3	6	5	4	4	0.764503	4.5	4.75	0.25
sp|P54519|YQHY_BACSU	5	5	6	7	6	4	6	5	0.543866	5.75	5.25	-0.5
sp|P54521|EX7L_BACSU	0	0	2	3	2	2	1	0	1	1.25	1.25	0
sp|P54523|DXS_BACSU	5	7	5	5	5	7	4	4	0.349575	5.5	5	-0.5
sp|P54524|YQIG_BACSU	8	5	4	5	6	7	7	8	0.185877	5.5	7	1.5
sp|P54527|YQIK_BACSU	1	1	2	1	0	2	1	1	0.617075	1.25	1	-0.25
sp|P54529|YQIR_BACSU	1	1	0	0	0	1	1	0	1	0.5	0.5	0
sp|P54530|PTB_BACSU	6	5	4	4	4	5	3	5	0.543866	4.75	4.25	-0.5
sp|P54531|DHLE_BACSU	14	17	16	16	18	13	15	13	0.380746	15.75	14.75	-1
sp|P54532|BUK_BACSU	3	3	2	1	3	1	3	2	1	2.25	2.25	0
sp|P54533|DLDH2_BACSU	12	8	10	12	9	13	7	13	0.770153	10.5	10.5	0
sp|P54534|YQIW_BACSU	9	9	10	8	2	2	2	6	0.0172487	9	3	-6
sp|P54535|ARTP_BACSU	1	0	0	0	0	0	0	0	0.317311	0.25	0	-0.25
sp|P54536|ARTQ_BACSU	0	0	0	0	0	0	0	0	NA	0	0	0
sp|P54537|ARTM_BACSU	0	0	0	0	0	0	0	0	NA	0	0	0
sp|P54538|YQJA_BACSU	0	0	0	0	0	0	0	0	NA	0	0	0
sp|P54542|YQJE_BACSU	20	19	21	19	20	20	19	17	0.543866	19.75	19	-0.75
sp|P54544|OXAA2_BACSU	0	0	0	0	0	0	0	0	NA	0	0	0
sp|P54547|G6PD_BACSU	29	24	25	23	24	27	23	25	0.883143	25.25	24.75	-0.5
sp|P54548|RNZ_BACSU	2	1	1	1	2	0	3	1	0.756818	1.25	1.5	0.25
sp|P54550|NAMA_BACSU	5	8	7	7	8	7	8	9	0.129155	6.75	8	1.25
sp|P54552|P5CR2_BACSU	0	1	1	1	1	1	1	1	0.317311	0.75	1	0.25
sp|P54553|YQJP_BACSU	0	0	0	0	0	0	0	0	NA	0	0	0
sp|P54554|YQJQ_BACSU	0	0	0	0	0	0	0	0	NA	0	0	0
sp|P54556|COAA_BACSU	2	3	1	2	3	2	2	2	0.617075	2	2.25	0.25
sp|P54563|YQJZ_BACSU	0	1	1	0	0	2	0	0	0.738883	0.5	0.5	0
sp|P54564|YQKA_BACSU	0	0	0	0	0	0	0	0	NA	0	0	0
sp|P54569|YQKF_BACSU	6	2	3	2	6	5	3	3	0.294407	3.25	4.25	1
sp|P54570|ADPP_BACSU	6	5	8	7	7	10	7	8	0.180403	6.5	8	1.5
sp|P54571|MLEN_BACSU	5	3	4	6	4	3	3	4	0.224765	4.5	3.5	-1
sp|P54572|MAO1_BACSU	19	22	19	16	22	15	18	21	0.883853	19	19	0
sp|P54574|FUR_BACSU	7	5	3	4	5	5	4	6	0.655232	4.75	5	0.25
sp|P54575|RIBC_BACSU	5	5	4	2	5	5	6	4	0.278446	4	5	1
sp|P54576|MCPC_BACSU	5	5	5	6	4	6	6	5	0.874367	5.25	5.25	0
sp|P54591|YHCG_BACSU	0	0	0	0	0	0	0	0	NA	0	0	0
sp|P54592|YHCH_BACSU	3	3	3	3	1	2	2	1	0.0126157	3	1.5	-1.5
sp|P54593|YHCI_BACSU	0	0	1	0	0	0	0	0	0.317311	0.25	0	-0.25
sp|P54596|TCYP_BACSU	1	1	1	0	1	1	1	0	1	0.75	0.75	0
sp|P54602|YHCR_BACSU	0	0	0	0	0	0	0	0	NA	0	0	0
sp|P54604|YHCT_BACSU	0	0	0	0	0	0	0	0	NA	0	0	0
sp|P54607|YHCW_BACSU	3	3	2	3	4	3	2	3	0.617075	2.75	3	0.25
sp|P54608|YHCX_BACSU	7	8	5	5	7	3	8	7	0.880933	6.25	6.25	0
sp|P54616|FABI_BACSU	34	47	46	52	34	25	26	20	0.029401	44.75	26.25	-18.5
sp|P54617|PSPA_BACSU	5	3	3	4	2	4	3	6	0.881684	3.75	3.75	0
sp|P54716|GLVA_BACSU	2	2	0	1	3	1	3	3	0.0994249	1.25	2.5	1.25
sp|P54717|GLVR_BACSU	0	0	0	0	0	0	0	0	NA	0	0	0
sp|P54718|YFIB_BACSU	0	0	0	0	0	0	0	0	NA	0	0	0
sp|P54720|CATD_BACSU	1	2	1	2	1	0	1	1	0.0955807	1.5	0.75	-0.75
sp|P54941|YXEB_BACSU	20	14	10	11	13	10	8	13	0.306492	13.75	11	-2.75
sp|P54942|YXEC_BACSU	0	0	0	0	0	1	0	0	0.317311	0	0.25	0.25
sp|P54947|YXEH_BACSU	10	7	6	6	6	7	7	6	0.75183	7.25	6.5	-0.75
sp|P54948|YXEI_BACSU	3	1	1	0	3	1	2	3	0.224765	1.25	2.25	1
sp|P54950|YXEK_BACSU	2	1	3	3	2	1	2	2	0.349575	2.25	1.75	-0.5
sp|P54952|YXEM_BACSU	0	0	0	0	0	0	0	0	NA	0	0	0
sp|P54953|YXEN_BACSU	0	0	0	0	0	0	0	0	NA	0	0	0
sp|P54954|YXEO_BACSU	0	0	0	0	0	0	0	0	NA	0	0	0
sp|P54983|AMHX_BACSU	2	2	3	2	1	2	1	3	0.349575	2.25	1.75	-0.5
sp|P55179|PEPT_BACSU	15	10	13	10	8	14	7	11	0.38363	12	10	-2
sp|P55180|GALE_BACSU	21	13	15	15	17	16	10	17	0.770153	16	15	-1
sp|P55192|YBBA_BACSU	0	0	0	0	0	0	0	0	NA	0	0	0
sp|P55339|ECSA_BACSU	0	1	1	3	0	0	0	0	0.0455003	1.25	0	-1.25
sp|P55340|ECSB_BACSU	1	1	2	2	2	3	3	2	0.0613688	1.5	2.5	1
sp|P55342|YLLA_BACSU	13	10	11	12	8	13	9	14	0.884549	11.5	11	-0.5
sp|P55872|IF3_BACSU	15	13	10	10	14	13	10	13	0.761518	12	12.5	0.5
sp|P55873|RL20_BACSU	10	10	11	8	9	9	11	14	0.659243	9.75	10.75	1
sp|P55874|RL35_BACSU	1	1	1	1	2	1	2	2	0.040424	1	1.75	0.75
sp|P56849|RL331_BACSU	1	1	1	1	1	1	1	1	NA	1	1	0
sp|P60495|KIPI_BACSU	0	1	0	0	1	0	0	2	0.404657	0.25	0.75	0.5
sp|P68569|BDBA_BACSU	0	1	0	0	1	1	0	0	0.494525	0.25	0.5	0.25
sp|P68571|BDBB_BACSU	0	0	0	0	0	0	0	0	NA	0	0	0
sp|P68575|SCP1_BACSU	1	1	2	2	0	0	0	1	0.0324733	1.5	0.25	-1.25
sp|P68579|SUNT_BACSU	6	3	2	1	6	5	3	2	0.462382	3	4	1
sp|P70945|YITS_BACSU	1	3	3	3	2	3	3	2	0.738883	2.5	2.5	0
sp|P70947|YITU_BACSU	4	4	5	5	4	5	4	5	1	4.5	4.5	0
sp|P70948|YITV_BACSU	5	3	1	4	3	2	1	4	0.462382	3.25	2.5	-0.75
sp|P70962|RAPB_BACSU	7	6	3	4	7	6	6	9	0.180403	5	7	2
sp|P70965|MURA1_BACSU	32	34	36	38	35	37	27	31	0.386476	35	32.5	-2.5
sp|P70970|ECFA2_BACSU	0	0	0	0	0	0	0	0	NA	0	0	0
sp|P70972|ECFT_BACSU	0	0	0	0	0	0	0	0	NA	0	0	0
sp|P70973|TRUA_BACSU	0	0	0	1	0	1	1	0	0.494525	0.25	0.5	0.25
sp|P70974|RL13_BACSU	21	19	15	18	17	16	19	21	1	18.25	18.25	0
sp|P70976|YBAJ_BACSU	3	2	2	2	2	2	2	2	0.317311	2.25	2	-0.25
sp|P70993|YWHA_BACSU	3	1	2	0	2	2	0	1	0.764503	1.5	1.25	-0.25
sp|P70995|YWHC_BACSU	1	1	1	1	0	0	0	0	0.00815097	1	0	-1
sp|P70996|YWHD_BACSU	0	1	2	2	2	1	2	1	0.75183	1.25	1.5	0.25
sp|P70998|SPEE_BACSU	20	17	19	16	18	15	12	16	0.11021	18	15.25	-2.75
sp|P70999|SPEB_BACSU	19	22	18	18	17	17	18	17	0.0336351	19.25	17.25	-2
sp|P71002|RAPF_BACSU	0	0	0	1	1	1	0	1	0.185877	0.25	0.75	0.5
sp|P71009|ALBC_BACSU	0	0	0	0	0	0	0	0	NA	0	0	0
sp|P71012|PTF3A_BACSU	10	12	11	9	8	14	8	9	0.306492	10.5	9.75	-0.75
sp|P71013|LEPT_BACSU	0	0	0	0	2	1	0	1	0.0455003	0	1	1
sp|P71015|YUAC_BACSU	1	2	2	2	1	2	1	2	0.494525	1.75	1.5	-0.25
sp|P71017-1|GBSB_BACSU	0	0	0	2	0	1	0	0	0.850107	0.5	0.25	-0.25
sp|P71018|PLSX_BACSU	14	10	12	17	9	10	9	13	0.108063	13.25	10.25	-3
sp|P71019|FABD_BACSU	10	14	16	15	15	15	16	13	0.655232	13.75	14.75	1
sp|P71020|YLMH_BACSU	0	3	2	0	1	2	1	3	0.554113	1.25	1.75	0.5
sp|P71021|DIV4A_BACSU	13	13	12	13	11	9	10	11	0.0172487	12.75	10.25	-2.5
sp|P71025|CZCR_BACSU	0	0	0	0	0	0	0	0	NA	0	0	0
sp|P71036|YWNA_BACSU	2	1	1	1	1	2	1	1	1	1.25	1.25	0
sp|P71037|YWNB_BACSU	2	1	2	2	4	2	0	3	0.441949	1.75	2.25	0.5
sp|P71040|CLS2_BACSU	0	0	0	0	0	0	0	0	NA	0	0	0
sp|P71043|YWNH_BACSU	4	5	4	4	4	6	4	4	0.850107	4.25	4.5	0.25
sp|P71052|EPSC_BACSU	2	1	2	3	1	0	0	0	0.0246533	2	0.25	-1.75
sp|P71058|EPSI_BACSU	0	0	0	0	0	0	0	0	NA	0	0	0
sp|P71067|LUTP_BACSU	1	3	0	1	0	2	0	1	0.543866	1.25	0.75	-0.5
sp|P71070|YUKC_BACSU	0	1	1	0	1	1	0	1	0.494525	0.5	0.75	0.25
sp|P71079|FABL_BACSU	12	13	7	9	8	10	8	10	0.558986	10.25	9	-1.25
sp|P71082|YGAD_BACSU	0	0	0	0	0	0	0	0	NA	0	0	0
sp|P71083|YGAE_BACSU	0	0	0	0	0	0	0	0	NA	0	0	0
sp|P71084|GSAB_BACSU	11	15	16	16	18	17	15	12	0.465124	14.5	15.5	1
sp|P71088|SP0M_BACSU	31	26	24	21	25	49	32	33	0.0832645	25.5	34.75	9.25
sp|P77837|URE1_BACSU	0	1	0	1	0	0	0	0	0.12663	0.5	0	-0.5
sp|P80239|AHPC_BACSU	47	46	39	36	42	41	52	40	0.563703	42	43.75	1.75
sp|P80240|GREA_BACSU	8	7	6	6	7	6	5	6	0.278446	6.75	6	-0.75
sp|P80244|CLPP_BACSU	11	13	12	10	13	12	9	10	0.659243	11.5	11	-0.5
sp|P80643|ACP_BACSU	3	2	3	3	2	3	3	3	1	2.75	2.75	0
sp|P80698|TIG_BACSU	110	119	131	135	124	132	129	150	0.386476	123.75	133.75	10
sp|P80700|EFTS_BACSU	151	139	131	145	147	129	130	137	0.248213	141.5	135.75	-5.75
sp|P80858|LEUC_BACSU	2	0	2	1	2	4	2	0	0.438839	1.25	2	0.75
sp|P80859|6PGD2_BACSU	59	57	55	55	56	55	56	57	0.880933	56.5	56	-0.5
sp|P80860|G6PI_BACSU	73	64	56	56	71	70	56	64	0.655232	62.25	65.25	3
sp|P80861|YJLD_BACSU	66	71	75	83	78	80	82	79	0.248213	73.75	79.75	6
sp|P80862|SERC_BACSU	7	10	10	10	10	10	7	9	0.617075	9.25	9	-0.25
sp|P80864|TPX_BACSU	12	11	10	9	10	11	9	15	0.883143	10.5	11.25	0.75
sp|P80865|SUCD_BACSU	16	22	15	12	18	15	15	18	0.765955	16.25	16.5	0.25
sp|P80866|V296_BACSU	39	43	45	41	55	31	47	52	0.248213	42	46.25	4.25
sp|P80868|EFG_BACSU	354	375	442	447	450	389	393	405	0.563703	404.5	409.25	4.75
sp|P80870|GS13_BACSU	17	16	17	17	12	14	12	15	0.0172487	16.75	13.25	-3.5
sp|P80871|GS14_BACSU	4	5	4	5	4	5	3	4	0.342782	4.5	4	-0.5
sp|P80875|G16U_BACSU	42	50	48	46	46	52	47	51	0.309424	46.5	49	2.5
sp|P80877|METE_BACSU	9	13	18	15	14	17	12	14	1	13.75	14.25	0.5
sp|P80879|G20U_BACSU	6	5	7	10	3	2	4	3	0.0201646	7	3	-4
sp|P80880|TRXB_BACSU	10	10	12	10	13	12	12	14	0.0336351	10.5	12.75	2.25
sp|P80885|KPYK_BACSU	98	95	102	104	105	105	105	109	0.0179605	99.75	106	6.25
sp|P80886|SUCC_BACSU	43	36	33	35	44	31	32	42	0.77283	36.75	37.25	0.5
sp|P81100|SCP2_BACSU	8	6	10	6	10	5	5	7	0.462382	7.5	6.75	-0.75
sp|P81101|RRF_BACSU	7	7	9	11	11	10	10	10	0.177634	8.5	10.25	1.75
sp|P81102|YODC_BACSU	14	13	13	14	8	12	11	12	0.0186839	13.5	10.75	-2.75
sp|P94352|YXJI_BACSU	0	0	0	0	1	2	0	1	0.0455003	0	1	1
sp|P94356|YXKC_BACSU	17	19	19	18	16	15	13	14	0.0201646	18.25	14.5	-3.75
sp|P94357|YXKD_BACSU	0	0	0	0	0	0	0	0	NA	0	0	0
sp|P94360|MSMX_BACSU	2	3	2	2	3	0	0	2	0.349575	2.25	1.25	-1
sp|P94362|YXKI_BACSU	0	0	0	0	0	0	0	0	NA	0	0	0
sp|P94388|CAH_BACSU	3	5	5	4	7	6	5	5	0.0649831	4.25	5.75	1.5
sp|P94389|YCGL_BACSU	1	3	0	0	2	2	2	1	0.294407	1	1.75	0.75
sp|P94391|ROCA2_BACSU	28	25	25	24	22	24	21	21	0.0274686	25.5	22	-3.5
sp|P94392|YCGO_BACSU	0	0	0	0	0	0	0	0	NA	0	0	0
sp|P94393|YCGP_BACSU	1	0	0	0	0	0	0	0	0.317311	0.25	0	-0.25
sp|P94394|YCGQ_BACSU	0	0	0	0	0	0	0	0	NA	0	0	0
sp|P94398|GCH4_BACSU	0	0	0	0	0	0	0	0	NA	0	0	0
sp|P94400|YCIC_BACSU	0	0	0	0	2	0	0	0	0.317311	0	0.5	0.5
sp|P94408|YCLF_BACSU	0	0	0	0	0	0	0	0	NA	0	0	0
sp|P94413|YCLJ_BACSU	1	2	0	1	2	1	3	1	0.278446	1	1.75	0.75
sp|P94414|YCLK_BACSU	0	0	0	0	0	0	0	0	NA	0	0	0
sp|P94415|RAPC_BACSU	1	2	1	1	2	2	1	1	0.494525	1.25	1.5	0.25
sp|P94417|AK3_BACSU	0	2	2	0	3	2	1	0	0.543866	1	1.5	0.5
sp|P94419|YCLO_BACSU	1	1	1	1	1	1	1	1	NA	1	1	0
sp|P94420|YCLP_BACSU	0	0	1	0	0	0	0	0	0.317311	0.25	0	-0.25
sp|P94421|YCLQ_BACSU	18	16	15	15	14	13	12	10	0.0201646	16	12.25	-3.75
sp|P94422|YCNB_BACSU	0	0	0	0	0	0	0	0	NA	0	0	0
sp|P94424|NFRA2_BACSU	4	3	2	2	3	3	2	2	0.75183	2.75	2.5	-0.25
sp|P94427|GABT_BACSU	3	2	2	3	6	5	4	4	0.0186839	2.5	4.75	2.25
sp|P94428|GABD_BACSU	10	7	7	7	8	7	9	8	0.438839	7.75	8	0.25
sp|P94431|YCNI_BACSU	0	2	1	2	0	1	1	2	0.646767	1.25	1	-0.25
sp|P94439|YFIK_BACSU	0	0	0	0	0	0	0	0	NA	0	0	0
sp|P94443|PADR_BACSU	1	2	1	2	2	2	2	2	0.12663	1.5	2	0.5
sp|P94447|YRBC_BACSU	1	1	1	1	0	1	0	1	0.12663	1	0.5	-0.5
sp|P94459|PPSD_BACSU	3	1	1	1	2	3	2	3	0.12663	1.5	2.5	1
sp|P94461|PRIA_BACSU	0	1	0	0	0	2	1	1	0.154729	0.25	1	0.75
sp|P94462|DEF1_BACSU	2	1	0	2	1	2	2	1	0.75183	1.25	1.5	0.25
sp|P94463|FMT_BACSU	15	13	14	12	14	17	14	15	0.180403	13.5	15	1.5
sp|P94464|RSMB_BACSU	10	9	9	12	10	13	9	10	0.543866	10	10.5	0.5
sp|P94474|YEAC_BACSU	4	3	4	5	6	7	3	3	0.765955	4	4.75	0.75
sp|P94475|YEAD_BACSU	0	0	0	0	0	0	0	0	NA	0	0	0
sp|P94476|YEBA_BACSU	0	0	0	0	0	0	0	0	NA	0	0	0
sp|P94478|YNBA_BACSU	7	5	8	9	6	9	8	8	0.655232	7.25	7.75	0.5
sp|P94479|YNBB_BACSU	1	3	1	3	1	1	2	2	0.532884	2	1.5	-0.5
sp|P94490|XYLR_BACSU	0	0	0	0	0	0	1	0	0.317311	0	0.25	0.25
sp|P94498|CYSH1_BACSU	0	2	1	0	1	1	1	1	0.504985	0.75	1	0.25
sp|P94501|GLTR_BACSU	0	0	0	0	0	0	0	0	NA	0	0	0
sp|P94504|YVRH_BACSU	5	3	4	4	4	5	4	5	0.342782	4	4.5	0.5
sp|P94507|UPPP_BACSU	0	0	0	0	0	0	0	0	NA	0	0	0
sp|P94512|YSAA_BACSU	12	11	9	8	11	13	11	13	0.136658	10	12	2
sp|P94513|LYTS_BACSU	0	0	0	0	0	0	0	0	NA	0	0	0
sp|P94514|LYTT_BACSU	2	0	0	0	0	0	1	3	0.508332	0.5	1	0.5
sp|P94517|YSCB_BACSU	0	0	0	0	0	0	0	0	NA	0	0	0
sp|P94520|YSDB_BACSU	0	1	0	0	0	0	0	0	0.317311	0.25	0	-0.25
sp|P94521|YSDC_BACSU	8	7	6	8	6	7	4	7	0.177634	7.25	6	-1.25
sp|P94523|ARAA_BACSU	0	2	1	1	0	0	0	1	0.154729	1	0.25	-0.75
sp|P94531|ABFA_BACSU	0	0	0	0	1	0	1	3	0.0455003	0	1.25	1.25
sp|P94532|CSTA_BACSU	2	1	0	0	1	0	1	1	0.874367	0.75	0.75	0
sp|P94534|GLCF_BACSU	8	4	4	4	5	4	4	5	0.738883	5	4.5	-0.5
sp|P94535|GLCD_BACSU	17	20	15	11	16	11	8	12	0.191267	15.75	11.75	-4
sp|P94538|YSGA_BACSU	2	2	2	1	1	2	2	1	0.494525	1.75	1.5	-0.25
sp|P94541|RNH3_BACSU	2	1	0	0	1	1	0	0	0.75183	0.75	0.5	-0.25
sp|P94542|ZAPA_BACSU	0	0	0	0	0	0	0	0	NA	0	0	0
sp|P94544|POLX_BACSU	11	8	10	13	9	10	7	14	0.663117	10.5	10	-0.5
sp|P94545|MUTS2_BACSU	10	7	10	11	12	12	11	12	0.0246533	9.5	11.75	2.25
sp|P94546|YSHE_BACSU	0	1	0	0	0	0	0	0	0.317311	0.25	0	-0.25
sp|P94548|FADR_BACSU	5	4	4	5	6	4	6	6	0.12663	4.5	5.5	1
sp|P94549|FADB_BACSU	6	5	3	5	5	6	5	7	0.278446	4.75	5.75	1
sp|P94550|ETFB_BACSU	7	5	5	4	3	4	3	7	0.236724	5.25	4.25	-1
sp|P94551|ETFA_BACSU	10	7	7	8	10	7	6	9	0.881684	8	8	0
sp|P94556|MURI1_BACSU	10	8	5	7	7	5	7	7	0.352897	7.5	6.5	-1
sp|P94558|NTPA_BACSU	5	3	6	7	5	4	3	4	0.239639	5.25	4	-1.25
sp|P94559|YSNB_BACSU	1	2	2	0	1	1	3	1	0.876955	1.25	1.5	0.25
sp|P94565|LEU1_BACSU	1	0	0	0	0	0	1	0	1	0.25	0.25	0
sp|P94568|LEUD_BACSU	1	0	1	0	0	0	2	0	0.738883	0.5	0.5	0
sp|P94569|YSOA_BACSU	1	3	1	2	3	2	3	1	0.445009	1.75	2.25	0.5
sp|P94571|BCRC_BACSU	0	0	0	0	0	0	0	0	NA	0	0	0
sp|P94573|YWOC_BACSU	1	0	1	0	1	0	1	1	0.494525	0.5	0.75	0.25
sp|P94576|YWOF_BACSU	0	0	0	0	0	0	0	0	NA	0	0	0
sp|P94584|FABZ_BACSU	3	2	3	2	2	2	2	2	0.12663	2.5	2	-0.5
sp|P94585|MSCL_BACSU	0	2	0	0	0	0	1	0	0.850107	0.5	0.25	-0.25
sp|P94588|YWPF_BACSU	4	3	1	2	2	5	2	2	0.877782	2.5	2.75	0.25
sp|P94591|GLCR_BACSU	1	1	1	1	2	2	1	2	0.040424	1	1.75	0.75
sp|P94592|YWPJ_BACSU	1	0	0	1	1	1	0	0	1	0.5	0.5	0
sp|P94593|YWQA_BACSU	0	0	0	0	0	0	0	0	NA	0	0	0
sp|P96499|YVHJ_BACSU	7	8	8	8	7	6	7	8	0.154729	7.75	7	-0.75
sp|P96501|FLGL_BACSU	1	0	2	1	0	0	0	0	0.0455003	1	0	-1
sp|P96503|FLIW_BACSU	2	2	3	3	1	1	2	2	0.0613688	2.5	1.5	-1
sp|P96574|MTLR_BACSU	0	0	0	0	0	0	0	0	NA	0	0	0
sp|P96575|YDAB_BACSU	0	0	0	0	0	0	0	0	NA	0	0	0
sp|P96583|TOP3_BACSU	17	17	12	11	16	19	10	18	0.561363	14.25	15.75	1.5
sp|P96589|YDAO_BACSU	0	0	0	0	0	0	0	0	NA	0	0	0
sp|P96593|MNTH_BACSU	3	0	0	1	1	0	2	0	0.876955	1	0.75	-0.25
sp|P96596|YDBA_BACSU	0	0	0	0	0	0	0	1	0.317311	0	0.25	0.25
sp|P96602|DCTR_BACSU	0	0	0	0	0	0	0	0	NA	0	0	0
sp|P96603|DCTA_BACSU	3	3	1	1	2	3	2	4	0.368803	2	2.75	0.75
sp|P96604|YDBI_BACSU	0	0	0	0	0	0	0	0	NA	0	0	0
sp|P96605|YDBJ_BACSU	3	3	5	5	3	4	6	2	0.765955	4	3.75	-0.25
sp|P96606|YDBK_BACSU	0	0	0	0	0	0	0	0	NA	0	0	0
sp|P96608|YDBM_BACSU	2	2	3	2	2	1	2	2	0.185877	2.25	1.75	-0.5
sp|P96612|DDL_BACSU	14	13	14	15	19	16	18	16	0.0194187	14	17.25	3.25
sp|P96613|MURF_BACSU	19	18	15	15	21	19	18	15	0.368803	16.75	18.25	1.5
sp|P96614|CSHA_BACSU	41	35	32	30	32	35	31	35	0.881684	34.5	33.25	-1.25
sp|P96615|YDBS_BACSU	0	1	0	0	0	0	0	0	0.317311	0.25	0	-0.25
sp|P96616|YDBT_BACSU	0	0	0	0	0	0	0	0	NA	0	0	0
sp|P96621|ENDAI_BACSU	0	2	0	2	0	0	0	1	0.317311	1	0.25	-0.75
sp|P96622|ENDOA_BACSU	3	2	1	1	1	1	1	1	0.13057	1.75	1	-0.75
sp|P96648|YDDK_BACSU	10	7	9	8	10	9	10	10	0.121548	8.5	9.75	1.25
sp|P96650|YDDM_BACSU	0	0	0	0	0	0	0	0	NA	0	0	0
sp|P96652|LRPA_BACSU	2	1	1	1	0	1	1	1	0.185877	1.25	0.75	-0.5
sp|P96655|YDDR_BACSU	0	0	0	0	0	0	0	0	NA	0	0	0
sp|P96664|YDEG_BACSU	0	0	0	0	0	0	0	0	NA	0	0	0
sp|P96667|YDEJ_BACSU	0	0	0	0	0	0	0	0	NA	0	0	0
sp|P96670|YDEM_BACSU	2	2	2	2	2	2	2	2	NA	2	2	0
sp|P96672|YDEO_BACSU	0	0	0	0	0	0	0	0	NA	0	0	0
sp|P96674|YDEQ_BACSU	2	3	3	2	3	2	4	3	0.342782	2.5	3	0.5
sp|P96676|YDES_BACSU	2	1	2	2	2	3	2	1	0.617075	1.75	2	0.25
sp|P96678|YDFA_BACSU	0	0	0	0	0	0	0	0	NA	0	0	0
sp|P96683|YDFF_BACSU	1	2	2	0	1	1	1	1	0.504985	1.25	1	-0.25
sp|P96688|NAP_BACSU	2	1	0	2	1	0	3	2	0.764503	1.25	1.5	0.25
sp|P96704|YDGF_BACSU	1	0	0	1	0	0	0	1	0.494525	0.5	0.25	-0.25
sp|P96706|YDGH_BACSU	0	0	0	0	0	0	0	0	NA	0	0	0
sp|P96707|YDGI_BACSU	7	5	5	5	5	4	5	5	0.185877	5.5	4.75	-0.75
sp|P96709|YDGK_BACSU	0	0	0	0	0	0	0	0	NA	0	0	0
sp|P96710|ARAE_BACSU	0	0	0	0	0	0	0	0	NA	0	0	0
sp|P96711|ARAR_BACSU	1	0	0	0	2	0	1	0	0.404657	0.25	0.75	0.5
sp|P96712|BMR3_BACSU	0	0	0	0	0	0	0	0	NA	0	0	0
sp|P96714|YWQB_BACSU	0	0	0	0	3	1	0	0	0.13057	0	1	1
sp|P96715|YWQC_BACSU	0	0	0	0	0	0	0	0	NA	0	0	0
sp|P96716|YWQD_BACSU	1	2	0	1	0	2	0	1	0.646767	1	0.75	-0.25
sp|P96717|YWQE_BACSU	0	0	0	0	0	0	0	0	NA	0	0	0
sp|P96722|YWQJ_BACSU	0	0	0	0	0	0	0	0	NA	0	0	0
sp|P96723|YWQK_BACSU	1	1	2	1	2	3	2	3	0.0324733	1.25	2.5	1.25
sp|P96725|YWQM_BACSU	0	0	0	0	0	0	0	0	NA	0	0	0
sp|P96729|YWSB_BACSU	0	0	0	0	0	0	0	0	NA	0	0	0
sp|P96740|PGDS_BACSU	0	0	0	0	0	0	0	0	NA	0	0	0
sp|P96741|YWTE_BACSU	6	4	5	6	7	5	6	7	0.177634	5.25	6.25	1
sp|P97028|YGAN_BACSU	0	0	0	0	0	0	0	0	NA	0	0	0
sp|P97247|YSMB_BACSU	1	0	1	1	1	0	0	0	0.185877	0.75	0.25	-0.5
sp|Q00777|P5CR3_BACSU	1	1	1	1	1	1	1	1	NA	1	1	0
sp|Q00828|RAPA_BACSU	1	0	0	1	2	3	0	2	0.134169	0.5	1.75	1.25
sp|Q01463|MINC_BACSU	1	2	2	3	3	3	2	4	0.129155	2	3	1
sp|Q01464|MIND_BACSU	4	5	6	8	4	6	5	5	0.549076	5.75	5	-0.75
sp|Q01465|MREB_BACSU	14	9	14	14	10	11	10	10	0.224765	12.75	10.25	-2.5
sp|Q01466|MREC_BACSU	2	3	3	4	4	4	4	4	0.0455003	3	4	1
sp|Q01620|JAG_BACSU	5	4	4	5	4	4	5	6	0.75183	4.5	4.75	0.25
sp|Q01625|OXAA1_BACSU	5	6	4	4	5	3	3	4	0.177634	4.75	3.75	-1
sp|Q01960|FLHF_BACSU	1	1	3	0	1	1	2	3	0.438839	1.25	1.75	0.5
sp|Q02112|LYTA_BACSU	1	1	1	1	1	1	1	1	NA	1	1	0
sp|Q02113|CWBA_BACSU	1	1	4	1	0	1	3	0	0.278446	1.75	1	-0.75
sp|Q02114|CWLB_BACSU	1	0	1	1	1	1	1	1	0.317311	0.75	1	0.25
sp|Q02115|LYAT_BACSU	3	3	4	3	3	4	3	5	0.404657	3.25	3.75	0.5
sp|Q02169|MAF_BACSU	3	3	1	3	2	1	3	3	0.617075	2.5	2.25	-0.25
sp|Q03221|KITH_BACSU	1	1	1	0	2	2	1	3	0.0441355	0.75	2	1.25
sp|Q03222|RHO_BACSU	13	12	12	11	7	11	6	10	0.0284295	12	8.5	-3.5
sp|Q03223|RL31_BACSU	3	5	5	6	3	4	5	3	0.224765	4.75	3.75	-1
sp|Q03224|GLPX_BACSU	4	4	5	4	5	4	5	4	0.494525	4.25	4.5	0.25
sp|Q03522|MURD_BACSU	21	18	21	19	20	21	18	21	0.876955	19.75	20	0.25
sp|Q03523|MURE_BACSU	19	24	23	23	19	19	15	20	0.0740957	22.25	18.25	-4
sp|Q04385|YGXA_BACSU	5	7	6	8	5	7	7	8	0.764503	6.5	6.75	0.25
sp|Q04747|SRFAB_BACSU	169	111	100	89	137	81	79	81	0.146489	117.25	94.5	-22.75
sp|Q04777|ALDC_BACSU	1	2	2	2	2	2	2	1	1	1.75	1.75	0
sp|Q04795-1|AK1_BACSU	8	5	7	8	7	11	9	5	0.556569	7	8	1
sp|Q04796|DAPA_BACSU	21	17	22	20	20	17	18	21	0.462382	20	19	-1
sp|Q04797|DHAS_BACSU	36	31	32	30	37	33	28	32	0.663117	32.25	32.5	0.25
sp|Q04805|YMXG_BACSU	12	14	14	15	14	14	12	17	0.876955	13.75	14.25	0.5
sp|Q05522|CHEB_BACSU	0	1	0	0	3	0	0	0	0.850107	0.25	0.75	0.5
sp|Q05852|GTAB_BACSU	21	24	21	26	22	19	23	21	0.374857	23	21.25	-1.75
sp|Q05865|FOLC_BACSU	3	4	2	1	4	4	4	2	0.215476	2.5	3.5	1
sp|Q05873|SYV_BACSU	50	43	47	48	53	45	41	50	0.884549	47	47.25	0.25
sp|Q06004|DHSO_BACSU	3	2	1	3	2	2	3	2	0.874367	2.25	2.25	0
sp|Q06750|CYSE_BACSU	0	1	0	0	2	1	1	0	0.154729	0.25	1	0.75
sp|Q06752|SYC_BACSU	27	23	29	27	29	32	27	29	0.129155	26.5	29.25	2.75
sp|Q06753|YACO_BACSU	3	2	2	2	2	3	3	4	0.154729	2.25	3	0.75
sp|Q06754|YACL_BACSU	1	1	0	0	0	0	0	0	0.12663	0.5	0	-0.5
sp|Q06755|ISPD_BACSU	1	2	1	1	1	1	2	1	1	1.25	1.25	0
sp|Q06756|ISPF_BACSU	1	2	3	3	1	1	2	1	0.118991	2.25	1.25	-1
sp|Q06795|NUSG_BACSU	16	16	21	19	17	16	15	18	0.374857	18	16.5	-1.5
sp|Q06796|RL11_BACSU	21	21	23	24	14	17	16	22	0.0814291	22.25	17.25	-5
sp|Q06797|RL1_BACSU	54	89	77	80	78	69	97	118	0.386476	75	90.5	15.5
sp|Q07428|NRGB_BACSU	1	1	1	1	1	1	1	1	NA	1	1	0
sp|Q07833|WAPA_BACSU	10	13	9	5	9	10	4	9	0.45677	9.25	8	-1.25
sp|Q07836|YXXG_BACSU	21	20	18	20	16	18	16	17	0.0274686	19.75	16.75	-3
sp|Q07867|FTSL_BACSU	0	0	0	0	0	0	0	0	NA	0	0	0
sp|Q07868|PBPB_BACSU	2	3	0	0	3	2	0	1	0.764503	1.25	1.5	0.25
sp|Q07876|RSMH_BACSU	8	9	11	10	11	9	9	9	1	9.5	9.5	0
sp|Q08352|DHA_BACSU	35	41	39	40	42	34	28	36	0.386476	38.75	35	-3.75
sp|Q08432|CBL_BACSU	13	12	12	10	13	13	9	12	0.761518	11.75	11.75	0
sp|Q08787|SRFAC_BACSU	60	49	42	38	59	43	38	46	0.884549	47.25	46.5	-0.75
sp|Q08788|SRFAD_BACSU	4	2	2	2	4	3	2	3	0.349575	2.5	3	0.5
sp|Q08792|YCXD_BACSU	0	0	0	0	0	2	1	0	0.13057	0	0.75	0.75
sp|Q08793|YCXB_BACSU	0	0	0	0	0	0	0	0	NA	0	0	0
sp|Q45057|YNEB_BACSU	0	0	0	0	0	0	0	0	NA	0	0	0
sp|Q45061|YNEP_BACSU	3	1	2	2	1	0	1	1	0.0441355	2	0.75	-1.25
sp|Q45064|PLSY_BACSU	1	2	1	0	0	2	0	1	0.646767	1	0.75	-0.25
sp|Q45065|YNET_BACSU	0	0	0	0	0	2	0	0	0.317311	0	0.5	0.5
sp|Q45066|PARC_BACSU	7	8	6	6	7	7	6	2	0.543866	6.75	5.5	-1.25
sp|Q45068|ALST_BACSU	1	2	2	2	1	1	0	1	0.0398326	1.75	0.75	-1
sp|Q45477|SYI_BACSU	47	42	52	53	49	51	47	52	1	48.5	49.75	1.25
sp|Q45479|LSPA_BACSU	0	0	0	0	0	0	0	0	NA	0	0	0
sp|Q45480|YLYB_BACSU	6	7	5	3	3	7	6	6	0.764503	5.25	5.5	0.25
sp|Q45493|RNJ1_BACSU	30	26	23	23	20	29	18	25	0.38363	25.5	23	-2.5
sp|Q45494|YKRA_BACSU	5	6	5	4	5	5	5	5	1	5	5	0
sp|Q45495|DEF2_BACSU	6	6	8	8	8	10	6	11	0.224765	7	8.75	1.75
sp|Q45498|YKTB_BACSU	5	6	5	4	7	6	5	5	0.278446	5	5.75	0.75
sp|Q45499|SUHB_BACSU	7	6	7	8	12	10	7	9	0.075927	7	9.5	2.5
sp|Q45539|CSBB_BACSU	0	0	0	0	0	0	0	0	NA	0	0	0
sp|Q45549|NRDR_BACSU	3	2	0	1	2	3	1	1	0.764503	1.5	1.75	0.25
sp|Q45577|YBEC_BACSU	0	1	1	1	1	1	0	1	1	0.75	0.75	0
sp|Q45582|MURQ_BACSU	2	1	0	1	2	0	1	2	0.646767	1	1.25	0.25
sp|Q45585|SIGW_BACSU	1	1	1	0	0	1	0	0	0.185877	0.75	0.25	-0.5
sp|Q45588|RSIW_BACSU	0	0	0	0	0	0	0	0	NA	0	0	0
sp|Q45589|YBBP_BACSU	1	0	0	1	0	1	0	0	0.494525	0.5	0.25	-0.25
sp|Q45593|YYDI_BACSU	2	2	1	2	0	1	1	1	0.0398326	1.75	0.75	-1
sp|Q45597|F16PC_BACSU	12	10	11	12	16	13	13	16	0.0186839	11.25	14.5	3.25
sp|Q45598|YYDD_BACSU	15	13	9	14	17	13	12	11	0.884549	12.75	13.25	0.5
sp|Q45600|YYDB_BACSU	17	17	15	14	14	18	13	13	0.303525	15.75	14.5	-1.25
sp|Q45601|RLMH_BACSU	3	0	2	2	1	2	1	2	0.535703	1.75	1.5	-0.25
sp|Q45612|YYCI_BACSU	0	0	0	0	0	0	0	0	NA	0	0	0
sp|Q45614|YYCG_BACSU	0	1	0	0	0	0	0	0	0.317311	0.25	0	-0.25
sp|Q59192|PARE_BACSU	6	5	2	4	6	9	4	2	0.659243	4.25	5.25	1
sp|Q794W0|YYCH_BACSU	0	1	1	1	1	1	0	1	1	0.75	0.75	0
sp|Q795M6|YUGH_BACSU	3	5	3	4	3	5	7	4	0.368803	3.75	4.75	1
sp|Q795Q5|YTTA_BACSU	0	0	0	0	0	0	0	0	NA	0	0	0
sp|Q795R2|YTCQ_BACSU	0	0	0	0	0	0	0	0	NA	0	0	0
sp|Q795R8|YTFP_BACSU	1	2	2	1	2	3	4	3	0.035993	1.5	3	1.5
sp|Q795U4|YTKL_BACSU	9	8	6	6	6	7	7	9	0.880933	7.25	7.25	0
sp|Q795Y4|FDHL_BACSU	9	7	9	10	11	8	8	7	0.659243	8.75	8.5	-0.25
sp|Q796K8|PBPH_BACSU	0	3	1	0	1	2	1	0	0.761518	1	1	0
sp|Q796P5|YITY_BACSU	0	0	0	0	0	0	0	0	NA	0	0	0
sp|Q796S4|YHJH_BACSU	1	1	0	1	2	1	2	2	0.0398326	0.75	1.75	1
sp|Q796V8|HEMZ_BACSU	2	3	2	3	3	5	4	3	0.0631732	2.5	3.75	1.25
sp|Q796Y8|BCP_BACSU	4	4	4	6	5	6	6	4	0.268382	4.5	5.25	0.75
sp|Q796Z1|YGAC_BACSU	1	1	1	2	1	3	1	1	0.850107	1.25	1.5	0.25
sp|Q797A7|YFNA_BACSU	0	0	2	2	2	0	1	0	0.75183	1	0.75	-0.25
sp|Q797B3|LTAS1_BACSU	2	2	5	5	3	4	6	2	0.765955	3.5	3.75	0.25
sp|Q797E6|YDHG_BACSU	1	1	0	1	1	0	0	1	0.494525	0.75	0.5	-0.25
sp|Q7BVT7|YERC_BACSU	5	5	6	5	4	2	4	3	0.0172487	5.25	3.25	-2
sp|Q7WY60|MRPE_BACSU	1	0	0	0	0	0	1	1	0.494525	0.25	0.5	0.25
sp|Q7WY76|YEZE_BACSU	0	0	2	2	0	1	2	0	0.75183	1	0.75	-0.25
sp|Q7WY78|YWTF_BACSU	5	4	3	2	2	2	3	4	0.368803	3.5	2.75	-0.75
sp|Q99027|COMP_BACSU	1	0	0	0	0	1	0	0	1	0.25	0.25	0
sp|Q9JMQ1|EXUR_BACSU	0	1	0	0	1	0	1	1	0.185877	0.25	0.75	0.5
sp|Q9JMQ2|PPAX_BACSU	1	1	2	2	3	3	2	3	0.0324733	1.5	2.75	1.25
sp|Q9K2S2|MRPA_BACSU	0	0	0	0	0	0	0	0	NA	0	0	0
sp|Q9KWU4|PYC_BACSU	54	51	61	60	55	50	47	49	0.0832645	56.5	50.25	-6.25
sp|Q9R9I1|YVTA_BACSU	2	2	6	2	3	2	1	3	0.876955	3	2.25	-0.75

## Sheet: Membrane fraction
Protein	wt_M1	wt_M2	wt_M3	wt_M4	yvmB_M1	yvmB_M2	yvmB_M3	yvmB_M4	Pvalue	mean wt	mean DyvmB	DyvmB vs wt
sp|C0H3R3|YVZF_BACSU	0	0	0	0	0	0	0	0	NA	0	0	0
sp|C0H3V2|PTMA_BACSU	0	0	0	0	0	0	0	0	NA	0	0	0
sp|C0H3X4|YEZG_BACSU	0	0	1	0	0	0	0	0	0.317311	0.25	0	-0.25
sp|C0H3X7|MPRF_BACSU	2	1	2	3	2	4	3	3	0.129155	2	3	1
sp|C0SP86|SFTA_BACSU	10	16	10	21	13	15	16	22	0.465124	14.25	16.5	2.25
sp|C0SP89|YOAH_BACSU	2	2	3	4	3	4	2	3	0.646767	2.75	3	0.25
sp|C0SP93|ACCD_BACSU	7	10	9	7	12	9	14	8	0.188582	8.25	10.75	2.5
sp|C0SP94|YHFQ_BACSU	39	53	66	64	70	64	60	69	0.191267	55.5	65.75	10.25
sp|C0SP95|YCNJ_BACSU	4	6	3	11	5	5	9	11	0.465124	6	7.5	1.5
sp|C0SP98|YKFD_BACSU	2	4	3	6	2	1	1	2	0.0371882	3.75	1.5	-2.25
sp|C0SP99|YCIB_BACSU	0	0	0	0	0	0	0	0	NA	0	0	0
sp|C0SPA7|YUKB_BACSU	6	7	3	10	8	7	13	10	0.144051	6.5	9.5	3
sp|C0SPB0|YTCI_BACSU	4	2	3	2	3	5	5	3	0.134169	2.75	4	1.25
sp|C0SPB1|YUKJ_BACSU	0	0	0	0	0	0	0	0	NA	0	0	0
sp|C0SPB2|YWTG_BACSU	0	0	0	0	0	0	0	0	NA	0	0	0
sp|C0SPB4|YHAQ_BACSU	2	6	5	6	4	0	3	5	0.188582	4.75	3	-1.75
sp|C0SPB8|YVAV_BACSU	0	0	0	0	0	0	0	0	NA	0	0	0
sp|O05227|MRPG_BACSU	1	1	1	1	0	1	0	0	0.040424	1	0.25	-0.75
sp|O05229|MRPD_BACSU	0	0	1	3	1	1	1	0	0.874367	1	0.75	-0.25
sp|O05236|YUGG_BACSU	4	3	1	2	4	2	0	0	0.377822	2.5	1.5	-1
sp|O05239|YUGJ_BACSU	3	0	1	4	2	2	1	4	0.768779	2	2.25	0.25
sp|O05240|YUGK_BACSU	2	0	0	3	0	2	0	1	0.642295	1.25	0.75	-0.5
sp|O05248|YUGP_BACSU	3	4	1	3	4	1	4	2	0.880933	2.75	2.75	0
sp|O05250|MALK_BACSU	3	3	4	6	6	3	6	6	0.268382	4	5.25	1.25
sp|O05251|MALR_BACSU	2	3	4	5	4	5	3	3	0.764503	3.5	3.75	0.25
sp|O05252|YUFN_BACSU	3	5	9	8	2	2	1	1	0.0194187	6.25	1.5	-4.75
sp|O05265|YULF_BACSU	3	1	3	6	4	4	6	6	0.134169	3.25	5	1.75
sp|O05268|FENR2_BACSU	20	17	19	9	14	20	19	9	0.883143	16.25	15.5	-0.75
sp|O05269|GUAC_BACSU	0	0	0	0	0	0	1	0	0.317311	0	0.25	0.25
sp|O05389|YRBE_BACSU	3	4	3	1	2	1	3	0	0.180403	2.75	1.5	-1.25
sp|O05392|RUVA_BACSU	5	5	3	3	4	3	3	3	0.317311	4	3.25	-0.75
sp|O05394|MCCB_BACSU	0	0	0	0	0	0	0	0	NA	0	0	0
sp|O05396|YRHD_BACSU	2	1	1	0	0	0	0	0	0.0455003	1	0	-1
sp|O05398|YRHF_BACSU	0	0	0	0	0	0	0	0	NA	0	0	0
sp|O05403|RSIV_BACSU	0	0	0	0	0	0	0	0	NA	0	0	0
sp|O05405|YRHO_BACSU	1	2	1	0	1	1	1	0	0.617075	1	0.75	-0.25
sp|O05410|YRPE_BACSU	0	0	0	0	0	0	0	0	NA	0	0	0
sp|O05413|2NPD_BACSU	0	0	0	0	0	0	0	2	0.317311	0	0.5	0.5
sp|O05494|YDHC_BACSU	0	0	0	1	0	2	0	0	0.850107	0.25	0.5	0.25
sp|O05496|YDHE_BACSU	4	1	2	3	2	3	1	2	0.549076	2.5	2	-0.5
sp|O05507|PTEC_BACSU	2	1	0	2	1	1	1	1	0.504985	1.25	1	-0.25
sp|O05508|GMUD_BACSU	0	0	0	0	0	0	0	0	NA	0	0	0
sp|O05514|THIL_BACSU	0	1	0	1	1	0	0	4	0.75183	0.5	1.25	0.75
sp|O05515|YDIB_BACSU	0	0	0	1	0	1	0	1	0.494525	0.25	0.5	0.25
sp|O05516|YDIC_BACSU	2	1	2	2	2	1	2	1	0.494525	1.75	1.5	-0.25
sp|O05518|GCP_BACSU	3	2	3	4	1	1	1	3	0.0686174	3	1.5	-1.5
sp|O05519|YDIF_BACSU	10	4	8	8	8	7	6	9	0.76738	7.5	7.5	0
sp|O05520|MOAC_BACSU	0	0	0	0	0	0	0	0	NA	0	0	0
sp|O05521|REX_BACSU	3	2	2	2	1	3	4	3	0.362577	2.25	2.75	0.5
sp|O05525|YDIL_BACSU	0	0	1	0	1	1	0	1	0.185877	0.25	0.75	0.5
sp|O06006|YRAA_BACSU	0	0	0	0	0	0	0	0	NA	0	0	0
sp|O06475|YFMQ_BACSU	2	4	3	4	2	3	3	3	0.349575	3.25	2.75	-0.5
sp|O06476|YFMR_BACSU	9	12	13	11	9	9	9	13	0.352897	11.25	10	-1.25
sp|O06477|YFMS_BACSU	10	11	11	9	11	11	13	13	0.0631732	10.25	12	1.75
sp|O06478|ALDH5_BACSU	14	14	13	14	24	12	14	12	0.642295	13.75	15.5	1.75
sp|O06480|YFNB_BACSU	0	0	0	1	0	0	0	0	0.317311	0.25	0	-0.25
sp|O06490|YETN_BACSU	0	0	1	1	0	0	0	0	0.12663	0.5	0	-0.5
sp|O06491|GATA_BACSU	26	24	24	29	26	18	24	29	0.764503	25.75	24.25	-1.5
sp|O06493|OPUE_BACSU	0	0	1	0	0	1	2	0	0.404657	0.25	0.75	0.5
sp|O06714|SBCC_BACSU	11	7	6	11	12	11	11	15	0.0649831	8.75	12.25	3.5
sp|O06724|YISK_BACSU	0	0	0	0	0	0	0	0	NA	0	0	0
sp|O06743|YITH_BACSU	1	1	0	1	1	0	0	0	0.185877	0.75	0.25	-0.5
sp|O06744|YITI_BACSU	1	1	0	1	1	1	0	0	0.494525	0.75	0.5	-0.25
sp|O06746|YITK_BACSU	3	4	5	0	0	0	0	0	0.0472209	3	0	-3
sp|O06747|YITL_BACSU	0	0	0	0	3	2	0	0	0.13057	0	1.25	1.25
sp|O06752|YITQ_BACSU	0	0	0	2	0	0	1	0	0.850107	0.5	0.25	-0.25
sp|O06965|YVCA_BACSU	0	1	1	1	1	1	2	0	0.617075	0.75	1	0.25
sp|O06967|BMRA_BACSU	10	13	12	16	13	15	18	18	0.108063	12.75	16	3.25
sp|O06968|YVCD_BACSU	4	5	2	4	2	1	2	2	0.0441355	3.75	1.75	-2
sp|O06972|YVCI_BACSU	0	0	0	0	0	0	0	0	NA	0	0	0
sp|O06973|YVCJ_BACSU	7	7	8	6	7	8	9	11	0.101591	7	8.75	1.75
sp|O06974|YVCK_BACSU	9	8	8	12	11	10	11	13	0.144051	9.25	11.25	2
sp|O06975|WHIA_BACSU	3	4	3	2	3	4	2	1	0.549076	3	2.5	-0.5
sp|O06976|CRH_BACSU	0	0	0	0	0	0	0	0	NA	0	0	0
sp|O06977|YVCN_BACSU	2	0	0	0	1	0	0	0	0.850107	0.5	0.25	-0.25
sp|O06978|YVCP_BACSU	1	1	2	3	0	1	0	1	0.0631732	1.75	0.5	-1.25
sp|O06980|YVCR_BACSU	1	0	0	2	1	2	1	1	0.349575	0.75	1.25	0.5
sp|O06986|YVDD_BACSU	2	2	1	0	1	1	2	0	0.646767	1.25	1	-0.25
sp|O07001|YVDT_BACSU	4	1	2	4	4	2	3	3	0.880933	2.75	3	0.25
sp|O07006|PADC_BACSU	0	0	0	0	0	0	0	0	NA	0	0	0
sp|O07009|CYCB_BACSU	2	1	2	3	2	0	2	2	0.508332	2	1.5	-0.5
sp|O07012|BGAL2_BACSU	0	0	0	0	0	0	0	0	NA	0	0	0
sp|O07020|LUTA_BACSU	2	0	2	2	0	2	5	4	0.352897	1.5	2.75	1.25
sp|O07021|LUTB_BACSU	6	3	4	5	5	3	5	6	0.764503	4.5	4.75	0.25
sp|O07081|YRDC_BACSU	0	0	0	0	0	0	0	0	NA	0	0	0
sp|O07085|CZCO_BACSU	0	0	0	0	0	0	0	0	NA	0	0	0
sp|O07513|HIT_BACSU	0	0	0	0	0	0	0	0	NA	0	0	0
sp|O07516|YHAH_BACSU	0	3	3	5	0	0	0	0	0.0455003	2.75	0	-2.75
sp|O07521|YHAM_BACSU	5	5	5	11	5	6	6	15	0.278446	6.5	8	1.5
sp|O07523|YHAP_BACSU	5	4	4	4	2	3	3	4	0.0441355	4.25	3	-1.25
sp|O07529|AZR_BACSU	0	0	0	0	0	0	0	0	NA	0	0	0
sp|O07532|LYTF_BACSU	1	0	0	0	0	0	0	0	0.317311	0.25	0	-0.25
sp|O07542|YHEA_BACSU	0	1	0	0	0	0	0	0	0.317311	0.25	0	-0.25
sp|O07543|YHEB_BACSU	8	7	8	11	11	10	11	10	0.134169	8.5	10.5	2
sp|O07548|YHEG_BACSU	1	2	2	2	2	1	2	2	1	1.75	1.75	0
sp|O07549|YHEH_BACSU	2	2	4	2	3	3	2	2	0.738883	2.5	2.5	0
sp|O07550|YHEI_BACSU	1	2	2	3	0	2	0	1	0.0994249	2	0.75	-1.25
sp|O07553|NHAC_BACSU	0	1	0	2	0	0	1	0	0.404657	0.75	0.25	-0.5
sp|O07561|YHJG_BACSU	0	0	0	0	0	0	0	0	NA	0	0	0
sp|O07567|NTDR_BACSU	0	0	0	2	0	0	0	1	0.850107	0.5	0.25	-0.25
sp|O07568|YHJN_BACSU	0	1	0	1	0	0	0	0	0.12663	0.5	0	-0.5
sp|O07573|NSRR_BACSU	0	1	0	0	0	0	0	0	0.317311	0.25	0	-0.25
sp|O07576|YHDG_BACSU	0	0	1	2	1	1	0	2	0.646767	0.75	1	0.25
sp|O07581|YHDL_BACSU	7	11	12	9	8	8	7	7	0.136658	9.75	7.5	-2.25
sp|O07582|SIGM_BACSU	0	0	2	2	2	1	2	1	0.532884	1	1.5	0.5
sp|O07584|PLSC_BACSU	3	4	5	8	9	8	8	8	0.0455916	5	8.25	3.25
sp|O07585|YHDP_BACSU	14	16	15	18	13	13	16	16	0.371851	15.75	14.5	-1.25
sp|O07587|AAT3_BACSU	5	8	8	11	12	7	7	10	0.770153	8	9	1
sp|O07592|YHDW_BACSU	2	0	0	0	0	0	0	0	0.317311	0.5	0	-0.5
sp|O07596|YHEN_BACSU	2	2	4	5	2	5	2	3	0.876955	3.25	3	-0.25
sp|O07597|DAAA_BACSU	0	0	0	0	0	0	0	0	NA	0	0	0
sp|O07598|YHAA_BACSU	1	0	2	1	1	1	1	2	0.617075	1	1.25	0.25
sp|O07600|FABH2_BACSU	0	0	1	0	0	0	1	0	1	0.25	0.25	0
sp|O07603|YHFE_BACSU	11	10	10	8	9	10	14	6	0.76738	9.75	9.75	0
sp|O07604|YHFF_BACSU	0	0	0	0	0	0	0	0	NA	0	0	0
sp|O07605|GLTT_BACSU	11	9	16	16	16	15	17	15	0.371851	13	15.75	2.75
sp|O07607|YHFI_BACSU	0	0	0	0	0	0	0	1	0.317311	0	0.25	0.25
sp|O07608|LPLA_BACSU	6	7	4	8	6	3	3	9	0.465124	6.25	5.25	-1
sp|O07609|YHFK_BACSU	1	0	0	0	0	0	0	0	0.317311	0.25	0	-0.25
sp|O07614|YHFO_BACSU	0	0	0	0	0	0	0	0	NA	0	0	0
sp|O07615|YHFP_BACSU	0	0	0	0	0	0	0	0	NA	0	0	0
sp|O07617|PHOE_BACSU	0	0	0	4	2	0	0	2	0.738883	1	1	0
sp|O07621|HEMAT_BACSU	15	15	20	19	13	16	19	19	0.765955	17.25	16.75	-0.5
sp|O07624|YWIB_BACSU	1	1	2	2	0	1	1	0	0.0613688	1.5	0.5	-1
sp|O07631|TYPA_BACSU	22	25	24	24	22	20	24	28	0.655232	23.75	23.5	-0.25
sp|O07636|YLAL_BACSU	0	0	0	0	0	0	0	0	NA	0	0	0
sp|O07638|YLAN_BACSU	0	0	0	0	0	0	0	0	NA	0	0	0
sp|O07906|YRAN_BACSU	0	0	0	1	0	0	0	0	0.317311	0.25	0	-0.25
sp|O08336|CYPE_BACSU	0	1	0	0	1	2	0	0	0.404657	0.25	0.75	0.5
sp|O08455|YHAN_BACSU	1	0	0	1	0	0	1	0	0.494525	0.5	0.25	-0.25
sp|O30509|GATB_BACSU	13	17	10	18	18	17	20	25	0.0795941	14.5	20	5.5
sp|O31404|ACOA_BACSU	0	0	1	1	1	1	2	2	0.0613688	0.5	1.5	1
sp|O31418|MRNC_BACSU	3	4	4	3	4	4	3	2	0.75183	3.5	3.25	-0.25
sp|O31443|YBFA_BACSU	0	0	0	1	0	0	0	1	1	0.25	0.25	0
sp|O31446|YBFF_BACSU	3	7	4	9	8	9	8	8	0.180403	5.75	8.25	2.5
sp|O31452|YBFK_BACSU	0	1	0	4	0	0	0	3	0.508332	1.25	0.75	-0.5
sp|O31457|YBFQ_BACSU	3	5	2	0	4	1	3	2	1	2.5	2.5	0
sp|O31458|GAMA_BACSU	2	3	1	3	2	1	1	3	0.445009	2.25	1.75	-0.5
sp|O31459|YBGA_BACSU	2	1	0	3	3	1	1	2	0.764503	1.5	1.75	0.25
sp|O31461|ILVE1_BACSU	0	1	0	0	1	0	0	2	0.404657	0.25	0.75	0.5
sp|O31462|YBGF_BACSU	0	0	1	0	1	0	1	2	0.154729	0.25	1	0.75
sp|O31475|FENR1_BACSU	2	1	0	2	2	2	0	2	0.617075	1.25	1.5	0.25
sp|O31488|YDAN_BACSU	0	1	3	2	1	2	1	2	1	1.5	1.5	0
sp|O31489|YDCI_BACSU	14	19	15	13	16	17	14	15	0.558986	15.25	15.5	0.25
sp|O31498|DNLJ_BACSU	11	12	9	10	11	14	9	12	0.462382	10.5	11.5	1
sp|O31501|SWRC_BACSU	34	28	38	49	29	29	34	39	0.661197	37.25	32.75	-4.5
sp|O31502|DAGK_BACSU	0	0	0	0	0	0	0	2	0.317311	0	0.5	0.5
sp|O31503|YEFA_BACSU	3	3	3	2	4	5	6	2	0.180403	2.75	4.25	1.5
sp|O31504|YEEA_BACSU	0	1	2	2	0	1	2	0	0.445009	1.25	0.75	-0.5
sp|O31506|YEEF_BACSU	0	4	0	0	1	0	0	2	0.740857	1	0.75	-0.25
sp|O31509|YEEI_BACSU	0	0	0	0	0	0	0	0	NA	0	0	0
sp|O31512|YESF_BACSU	0	0	0	0	2	2	1	0	0.0455003	0	1.25	1.25
sp|O31513|YESJ_BACSU	0	1	0	0	0	0	0	0	0.317311	0.25	0	-0.25
sp|O31534|YETG_BACSU	3	0	2	0	2	1	1	0	0.880933	1.25	1	-0.25
sp|O31543|YFJQ_BACSU	1	0	0	2	1	0	1	1	0.874367	0.75	0.75	0
sp|O31544|YFJP_BACSU	1	0	0	1	2	1	0	2	0.2217	0.5	1.25	0.75
sp|O31545|YFJO_BACSU	5	8	8	7	9	12	12	10	0.0194187	7	10.75	3.75
sp|O31546|DUS2_BACSU	0	0	0	0	0	0	0	0	NA	0	0	0
sp|O31550|ACOC_BACSU	4	6	5	6	5	6	6	6	0.404657	5.25	5.75	0.5
sp|O31562|YFIT_BACSU	2	2	1	3	4	4	7	5	0.0194187	2	5	3
sp|O31567|YFIY_BACSU	81	85	91	114	98	98	89	119	0.245383	92.75	101	8.25
sp|O31568|YFIZ_BACSU	3	3	1	4	3	1	2	2	0.294407	2.75	2	-0.75
sp|O31569|YFHA_BACSU	1	1	1	1	1	0	0	0	0.040424	1	0.25	-0.75
sp|O31570|YFHB_BACSU	1	0	0	0	0	0	1	0	1	0.25	0.25	0
sp|O31571|YFHC_BACSU	9	12	6	3	14	15	16	6	0.11021	7.5	12.75	5.25
sp|O31575|RECX_BACSU	1	1	2	1	1	1	1	1	0.317311	1.25	1	-0.25
sp|O31581|YFHM_BACSU	3	1	1	2	2	2	3	7	0.177634	1.75	3.5	1.75
sp|O31582|YFHO_BACSU	8	7	7	6	9	6	8	9	0.236724	7	8	1
sp|O31584|YFHQ_BACSU	3	3	4	3	4	4	2	3	0.874367	3.25	3.25	0
sp|O31587|RS14B_BACSU	0	0	0	0	0	0	0	0	NA	0	0	0
sp|O31588|YHZB_BACSU	0	0	1	2	2	1	0	1	0.646767	0.75	1	0.25
sp|O31590|TRML_BACSU	1	1	0	1	0	0	0	0	0.040424	0.75	0	-0.75
sp|O31593|YHBJ_BACSU	0	1	5	3	4	3	3	3	0.441949	2.25	3.25	1
sp|O31602|SPX_BACSU	0	0	1	0	0	0	0	0	0.317311	0.25	0	-0.25
sp|O31605|PEPF_BACSU	4	1	0	3	3	0	2	4	0.883143	2	2.25	0.25
sp|O31610|YJBL_BACSU	0	0	0	0	0	0	0	0	NA	0	0	0
sp|O31611|YJBM_BACSU	1	1	1	2	2	2	2	1	0.185877	1.25	1.75	0.5
sp|O31612|PPNK1_BACSU	1	2	1	1	2	0	2	0	0.759982	1.25	1	-0.25
sp|O31615|YJBQ_BACSU	2	2	2	4	2	4	3	3	0.349575	2.5	3	0.5
sp|O31626|YJCD_BACSU	7	8	10	7	6	6	8	8	0.368803	8	7	-1
sp|O31629|YJCG_BACSU	2	1	0	2	2	0	0	2	0.75183	1.25	1	-0.25
sp|O31630|YJCH_BACSU	4	2	0	2	1	2	2	4	0.876955	2	2.25	0.25
sp|O31631|METB_BACSU	0	0	0	0	0	0	0	0	NA	0	0	0
sp|O31632|METC_BACSU	0	0	0	0	0	0	0	0	NA	0	0	0
sp|O31633|YJCK_BACSU	0	0	0	0	0	0	0	0	NA	0	0	0
sp|O31635|YJCM_BACSU	6	6	5	9	5	7	9	7	0.554113	6.5	7	0.5
sp|O31636|YJCN_BACSU	8	6	7	5	7	6	6	7	1	6.5	6.5	0
sp|O31638|YJCP_BACSU	2	4	3	5	3	4	2	3	0.549076	3.5	3	-0.5
sp|O31642|YJDA_BACSU	0	0	0	0	0	0	1	2	0.13057	0	0.75	0.75
sp|O31644|MANR_BACSU	11	17	13	18	14	18	23	12	0.467825	14.75	16.75	2
sp|O31645|PTN3B_BACSU	50	51	53	90	50	53	63	74	0.770153	61	60	-1
sp|O31646|MANA1_BACSU	18	18	12	28	18	17	20	21	0.76738	19	19	0
sp|O31648|YJDG_BACSU	0	0	0	2	0	0	0	0	0.317311	0.5	0	-0.5
sp|O31650|YJDI_BACSU	2	2	1	2	2	1	2	0	0.404657	1.75	1.25	-0.5
sp|O31654|SIGI_BACSU	0	1	0	1	1	1	1	1	0.12663	0.5	1	0.5
sp|O31655|RSGI_BACSU	2	1	2	2	2	0	1	2	0.404657	1.75	1.25	-0.5
sp|O31656|YKRK_BACSU	0	0	0	1	0	0	1	0	1	0.25	0.25	0
sp|O31657|HTPX_BACSU	7	6	9	9	6	8	7	8	0.554113	7.75	7.25	-0.5
sp|O31658|KTRD_BACSU	0	1	0	3	1	1	1	0	0.874367	1	0.75	-0.25
sp|O31662|MTNA_BACSU	11	11	14	13	16	15	16	17	0.0194187	12.25	16	3.75
sp|O31663|MTNK_BACSU	16	17	20	21	31	28	29	31	0.0201646	18.5	29.75	11.25
sp|O31664|MTNU_BACSU	1	0	1	2	1	0	2	3	0.549076	1	1.5	0.5
sp|O31665|MTNE_BACSU	1	1	0	0	0	0	0	1	0.494525	0.5	0.25	-0.25
sp|O31666|MTNW_BACSU	0	1	1	2	2	1	0	2	0.646767	1	1.25	0.25
sp|O31669|MTND_BACSU	0	0	0	0	0	0	0	0	NA	0	0	0
sp|O31671|KIND_BACSU	7	3	4	8	5	4	5	7	1	5.5	5.25	-0.25
sp|O31672|MHQR_BACSU	1	1	1	1	1	2	1	1	0.317311	1	1.25	0.25
sp|O31673|CLPE_BACSU	3	3	0	0	2	0	1	12	0.765955	1.5	3.75	2.25
sp|O31675|QUEC_BACSU	1	1	1	1	1	1	1	1	NA	1	1	0
sp|O31676|QUED_BACSU	0	0	0	0	0	0	0	0	NA	0	0	0
sp|O31677|QUEE_BACSU	2	2	2	3	1	1	3	4	0.880933	2.25	2.25	0
sp|O31678|QUEF_BACSU	0	0	1	1	1	1	0	1	0.494525	0.5	0.75	0.25
sp|O31688|ZOSA_BACSU	1	3	2	3	5	5	4	4	0.0186839	2.25	4.5	2.25
sp|O31689|YKVY_BACSU	3	5	2	5	5	5	2	5	0.617075	3.75	4.25	0.5
sp|O31691|GLCT_BACSU	0	0	0	2	0	0	0	1	0.850107	0.5	0.25	-0.25
sp|O31701|MOBA_BACSU	0	0	2	0	0	0	0	0	0.317311	0.5	0	-0.5
sp|O31702|MOEB_BACSU	2	2	1	3	1	2	1	1	0.154729	2	1.25	-0.75
sp|O31703|MOEA_BACSU	5	4	3	0	2	6	6	1	0.561363	3	3.75	0.75
sp|O31705|MOAE_BACSU	1	0	1	0	1	0	0	0	0.494525	0.5	0.25	-0.25
sp|O31708|YKNV_BACSU	0	0	0	0	0	0	0	0	NA	0	0	0
sp|O31709|YKNW_BACSU	2	3	5	4	2	3	2	2	0.121548	3.5	2.25	-1.25
sp|O31710|YKNX_BACSU	11	12	11	14	12	8	10	16	0.661197	12	11.5	-0.5
sp|O31711|YKNY_BACSU	2	3	2	3	3	3	3	4	0.0955807	2.5	3.25	0.75
sp|O31712|YKNZ_BACSU	1	2	2	2	4	0	2	1	0.756818	1.75	1.75	0
sp|O31714|K1PF_BACSU	4	5	6	8	2	4	4	8	0.297483	5.75	4.5	-1.25
sp|O31716|YKPA_BACSU	22	18	22	30	27	23	23	25	0.242526	23	24.5	1.5
sp|O31717|YKPB_BACSU	4	2	3	4	4	2	2	5	1	3.25	3.25	0
sp|O31718|YKZG_BACSU	0	0	0	0	0	0	0	0	NA	0	0	0
sp|O31726|YLMD_BACSU	0	0	0	0	1	0	0	0	0.317311	0	0.25	0.25
sp|O31727|YLME_BACSU	2	0	0	0	1	0	0	0	0.850107	0.5	0.25	-0.25
sp|O31728|SEPF_BACSU	8	9	10	11	10	6	7	8	0.144051	9.5	7.75	-1.75
sp|O31729|YLMG_BACSU	3	6	2	2	5	3	6	3	0.294407	3.25	4.25	1
sp|O31740|RIMM_BACSU	6	9	6	2	6	6	7	4	1	5.75	5.75	0
sp|O31741|TRMD_BACSU	0	0	0	1	0	0	0	0	0.317311	0.25	0	-0.25
sp|O31742|RL19_BACSU	37	50	49	19	55	71	62	14	0.248213	38.75	50.5	11.75
sp|O31743|RBGA_BACSU	17	18	18	18	25	22	22	18	0.0441355	17.75	21.75	4
sp|O31744|RNH2_BACSU	0	0	0	0	0	0	0	0	NA	0	0	0
sp|O31745|YLQG_BACSU	3	5	5	5	3	5	4	4	0.349575	4.5	4	-0.5
sp|O31749|PYRH_BACSU	29	22	25	29	26	34	28	34	0.242526	26.25	30.5	4.25
sp|O31751|UPPS_BACSU	3	3	3	4	3	2	3	3	0.185877	3.25	2.75	-0.5
sp|O31752|CDSA_BACSU	2	1	1	2	1	1	3	0	0.535703	1.5	1.25	-0.25
sp|O31753|DXR_BACSU	8	5	4	7	7	7	7	7	0.508332	6	7	1
sp|O31754|RASP_BACSU	11	13	12	13	12	11	11	11	0.118991	12.25	11.25	-1
sp|O31755|SYP_BACSU	11	11	9	16	14	5	8	17	0.771503	11.75	11	-0.75
sp|O31760|RNJ2_BACSU	36	44	46	29	40	47	43	33	0.77283	38.75	40.75	2
sp|O31761|YMFC_BACSU	0	0	0	0	0	0	0	0	NA	0	0	0
sp|O31764|YMFF_BACSU	0	0	0	1	0	0	0	0	0.317311	0.25	0	-0.25
sp|O31766|YMFH_BACSU	1	2	0	4	2	1	2	4	0.549076	1.75	2.25	0.5
sp|O31771|YMFM_BACSU	7	9	9	8	6	8	10	9	0.881684	8.25	8.25	0
sp|O31773|PBPX_BACSU	13	11	13	17	13	14	15	19	0.236724	13.5	15.25	1.75
sp|O31774|RNY_BACSU	20	24	26	29	28	26	28	27	0.306492	24.75	27.25	2.5
sp|O31775|YMDB_BACSU	4	4	5	1	2	4	3	3	0.371851	3.5	3	-0.5
sp|O31776|TDH_BACSU	2	3	2	4	3	1	2	4	0.764503	2.75	2.5	-0.25
sp|O31777|BIKB_BACSU	13	12	9	17	12	11	19	24	0.467825	12.75	16.5	3.75
sp|O31778|MIAB_BACSU	10	11	12	11	9	15	9	15	1	11	12	1
sp|O31784|PKSR_BACSU	0	0	0	0	0	0	2	0	0.317311	0	0.5	0.5
sp|O31785|PKSS_BACSU	0	1	0	3	1	2	3	3	0.177634	1	2.25	1.25
sp|O31790|YMAD_BACSU	0	0	0	0	0	0	0	0	NA	0	0	0
sp|O31795|MIAA_BACSU	1	0	0	1	0	1	1	1	0.494525	0.5	0.75	0.25
sp|O31801|YNCF_BACSU	0	0	0	0	0	0	0	0	NA	0	0	0
sp|O31806|YNDB_BACSU	0	0	0	0	0	0	0	0	NA	0	0	0
sp|O31818|YNZC_BACSU	0	0	0	0	0	0	0	0	NA	0	0	0
sp|O31829|YOAF_BACSU	0	0	1	0	0	0	0	0	0.317311	0.25	0	-0.25
sp|O31847|YOZO_BACSU	1	1	3	4	3	3	1	2	1	2.25	2.25	0
sp|O31849|YOJO_BACSU	8	8	7	5	10	7	8	7	0.543866	7	8	1
sp|O31850|YOJN_BACSU	3	2	2	3	4	2	2	6	0.535703	2.5	3.5	1
sp|O31856|RSBRC_BACSU	2	2	4	1	4	4	4	2	0.154729	2.25	3.5	1.25
sp|O31857|YOJG_BACSU	0	0	0	0	0	0	0	1	0.317311	0	0.25	0.25
sp|O31858|YOJF_BACSU	0	0	0	0	0	0	0	0	NA	0	0	0
sp|O31875|NRDEB_BACSU	5	4	7	7	9	7	6	5	0.45677	5.75	6.75	1
sp|O31928|YOPJ_BACSU	4	0	5	2	1	1	1	1	0.218604	2.75	1	-1.75
sp|O31929|YOPI_BACSU	0	0	2	2	0	2	3	1	0.543866	1	1.5	0.5
sp|O31930|YOPH_BACSU	2	3	3	3	1	4	2	3	0.756818	2.75	2.5	-0.25
sp|O31935|YOPC_BACSU	2	2	3	2	6	4	5	6	0.0172487	2.25	5.25	3
sp|O31942|YONS_BACSU	6	5	6	5	6	5	5	4	0.342782	5.5	5	-0.5
sp|O31974|YOMK_BACSU	1	2	2	2	3	1	2	2	0.617075	1.75	2	0.25
sp|O31975|YOMJ_BACSU	1	1	1	2	0	1	1	1	0.185877	1.25	0.75	-0.5
sp|O31986|SUNS_BACSU	3	0	0	5	4	0	1	3	0.881684	2	2	0
sp|O31989|YOLF_BACSU	10	10	8	9	7	10	10	7	0.535703	9.25	8.5	-0.75
sp|O31997|YOKJ_BACSU	0	0	0	0	0	0	0	0	NA	0	0	0
sp|O32000|YOKG_BACSU	0	4	5	7	3	3	3	4	0.297483	4	3.25	-0.75
sp|O32001|YOKF_BACSU	6	8	4	8	6	7	8	11	0.45677	6.5	8	1.5
sp|O32002|YOKE_BACSU	3	3	2	3	3	4	5	3	0.0982099	2.75	3.75	1
sp|O32003|YOKD_BACSU	1	2	2	1	0	0	0	1	0.0324733	1.5	0.25	-1.25
sp|O32006|YOKA_BACSU	4	3	3	5	2	4	4	4	0.876955	3.75	3.5	-0.25
sp|O32022|YQZD_BACSU	8	7	11	10	5	6	5	5	0.0179605	9	5.25	-3.75
sp|O32023|YQZC_BACSU	4	5	7	7	6	6	5	5	0.764503	5.75	5.5	-0.25
sp|O32028|MTNN_BACSU	5	4	3	5	5	6	6	4	0.177634	4.25	5.25	1
sp|O32031|YRRS_BACSU	3	5	4	4	1	1	1	6	0.233779	4	2.25	-1.75
sp|O32033|URK_BACSU	6	6	7	7	5	4	4	5	0.0179605	6.5	4.5	-2
sp|O32034|YRRO_BACSU	2	4	3	4	4	3	3	7	0.543866	3.25	4.25	1
sp|O32035|YRRN_BACSU	5	4	5	5	4	4	4	6	0.429195	4.75	4.5	-0.25
sp|O32036|YRRM_BACSU	3	2	2	0	1	4	2	1	1	1.75	2	0.25
sp|O32037|YRVM_BACSU	4	6	6	7	5	6	8	8	0.371851	5.75	6.75	1
sp|O32038|SYD_BACSU	16	19	19	22	17	16	18	22	0.556569	19	18.25	-0.75
sp|O32039|SYH_BACSU	12	7	7	10	11	9	9	12	0.462382	9	10.25	1.25
sp|O32041|YRVJ_BACSU	0	1	0	0	0	0	0	0	0.317311	0.25	0	-0.25
sp|O32044|RECJ_BACSU	10	10	5	10	13	11	12	14	0.0179605	8.75	12.5	3.75
sp|O32045|YRVD_BACSU	1	1	1	1	1	1	1	1	NA	1	1	0
sp|O32046|YRVC_BACSU	0	0	0	0	0	0	0	0	NA	0	0	0
sp|O32047|SECDF_BACSU	33	41	34	44	37	38	41	36	0.884549	38	38	0
sp|O32049|YRZD_BACSU	0	0	0	0	0	0	0	0	NA	0	0	0
sp|O32052|YRBF_BACSU	4	3	4	4	3	5	5	4	0.349575	3.75	4.25	0.5
sp|O32053|TGT_BACSU	8	8	13	2	10	11	14	3	0.38363	7.75	9.5	1.75
sp|O32054|QUEA_BACSU	3	3	3	4	0	1	1	3	0.0441355	3.25	1.25	-2
sp|O32055|RUVB_BACSU	5	5	4	5	7	7	5	5	0.0955807	4.75	6	1.25
sp|O32065|YTZB_BACSU	1	1	2	1	0	0	0	1	0.0398326	1.25	0.25	-1
sp|O32068|YTZG_BACSU	3	2	2	0	4	4	5	1	0.144051	1.75	3.5	1.75
sp|O32076|YUAG_BACSU	14	15	15	20	14	14	16	16	0.764503	16	15	-1
sp|O32078|YUAE_BACSU	0	0	0	0	0	0	0	0	NA	0	0	0
sp|O32080|KTRA_BACSU	0	1	1	1	0	1	1	2	0.617075	0.75	1	0.25
sp|O32082|YUBF_BACSU	3	3	3	3	3	3	3	3	NA	3	3	0
sp|O32083|LYTG_BACSU	5	6	10	7	8	4	5	6	0.380746	7	5.75	-1.25
sp|O32086|YUBA_BACSU	3	3	3	5	4	3	3	4	0.738883	3.5	3.5	0
sp|O32090|PNCB_BACSU	9	11	12	8	12	8	12	7	0.881684	10	9.75	-0.25
sp|O32091|PNCA_BACSU	0	0	0	0	0	0	0	0	NA	0	0	0
sp|O32093|YUEH_BACSU	1	0	0	0	0	0	0	0	0.317311	0.25	0	-0.25
sp|O32095|YUEF_BACSU	3	5	4	2	1	1	2	1	0.0255801	3.5	1.25	-2.25
sp|O32099|BZRD_BACSU	4	3	3	4	4	4	3	5	0.342782	3.5	4	0.5
sp|O32101|YUEB_BACSU	7	7	7	16	7	5	6	12	0.281718	9.25	7.5	-1.75
sp|O32102|BESA_BACSU	6	4	5	4	7	6	4	5	0.368803	4.75	5.5	0.75
sp|O32105|YUIF_BACSU	0	1	0	1	1	3	2	1	0.0631732	0.5	1.75	1.25
sp|O32106|AMPA_BACSU	4	2	3	3	5	2	1	8	0.883853	3	4	1
sp|O32107|YUID_BACSU	0	1	0	0	0	0	0	0	0.317311	0.25	0	-0.25
sp|O32113|YUTM_BACSU	0	0	0	0	0	0	0	0	NA	0	0	0
sp|O32114|DAPF_BACSU	1	1	1	0	0	0	0	0	0.040424	0.75	0	-0.75
sp|O32115|YUTK_BACSU	7	8	9	13	11	11	12	10	0.245383	9.25	11	1.75
sp|O32117|YUTJ_BACSU	5	4	2	2	7	4	3	3	0.462382	3.25	4.25	1
sp|O32119|YUTI_BACSU	2	0	3	3	2	0	2	0	0.2217	2	1	-1
sp|O32125|YUTF_BACSU	1	0	0	0	0	0	0	0	0.317311	0.25	0	-0.25
sp|O32126|YUTE_BACSU	1	0	0	0	0	0	0	0	0.317311	0.25	0	-0.25
sp|O32129|LIPA_BACSU	16	15	23	15	22	19	25	22	0.144051	17.25	22	4.75
sp|O32133|YUND_BACSU	1	0	0	2	0	0	0	4	0.740857	0.75	1	0.25
sp|O32135|YUNF_BACSU	0	0	0	0	0	0	0	0	NA	0	0	0
sp|O32148|PUCG_BACSU	1	0	0	0	0	0	0	0	0.317311	0.25	0	-0.25
sp|O32152|YURK_BACSU	0	0	0	0	0	0	0	0	NA	0	0	0
sp|O32153|FRLD_BACSU	0	0	0	0	0	0	0	0	NA	0	0	0
sp|O32156|YURO_BACSU	0	1	0	3	2	0	0	3	0.876955	1	1.25	0.25
sp|O32157|FRLB_BACSU	6	5	2	6	6	1	3	4	0.374857	4.75	3.5	-1.25
sp|O32158|YURQ_BACSU	2	3	3	1	2	3	3	2	0.75183	2.25	2.5	0.25
sp|O32159|YURR_BACSU	1	1	1	0	0	2	1	0	0.874367	0.75	0.75	0
sp|O32161|YURT_BACSU	0	0	0	0	0	0	0	0	NA	0	0	0
sp|O32162|SUFB_BACSU	10	6	3	7	12	5	8	8	0.38363	6.5	8.25	1.75
sp|O32163|NIFU_BACSU	1	0	0	0	0	0	0	0	0.317311	0.25	0	-0.25
sp|O32164|CSD_BACSU	3	2	2	4	8	4	5	5	0.0274686	2.75	5.5	2.75
sp|O32165|SUFD_BACSU	32	12	16	12	16	15	20	15	0.659243	18	16.5	-1.5
sp|O32167|METQ_BACSU	16	19	22	25	26	23	21	22	0.309424	20.5	23	2.5
sp|O32168|METI_BACSU	3	5	4	4	3	2	3	3	0.0441355	4	2.75	-1.25
sp|O32169|METN_BACSU	13	12	14	17	17	16	17	14	0.180403	14	16	2
sp|O32174|GCSH_BACSU	0	0	0	0	0	0	0	0	NA	0	0	0
sp|O32175|YUSI_BACSU	1	2	1	0	0	0	1	0	0.154729	1	0.25	-0.75
sp|O32176|FADE_BACSU	9	7	3	9	4	3	6	15	0.661197	7	7	0
sp|O32177|FADA_BACSU	0	0	0	1	0	0	1	1	0.494525	0.25	0.5	0.25
sp|O32178|FADN_BACSU	3	2	2	4	0	3	2	3	0.543866	2.75	2	-0.75
sp|O32181|YUSO_BACSU	0	0	0	0	0	0	0	0	NA	0	0	0
sp|O32182|YUSP_BACSU	5	5	6	8	7	7	7	8	0.177634	6	7.25	1.25
sp|O32188|YUSV_BACSU	8	9	6	11	9	8	9	8	1	8.5	8.5	0
sp|O32192|CSSR_BACSU	1	0	0	1	0	0	0	0	0.12663	0.5	0	-0.5
sp|O32193|CSSS_BACSU	1	1	2	5	4	1	2	4	0.653173	2.25	2.75	0.5
sp|O32198|LIAS_BACSU	0	1	2	1	0	0	0	0	0.0455003	1	0	-1
sp|O32199|LIAF_BACSU	0	0	0	3	0	0	0	0	0.317311	0.75	0	-0.75
sp|O32201|LIAH_BACSU	8	11	8	10	4	6	5	5	0.0194187	9.25	5	-4.25
sp|O32204|ARCD_BACSU	1	0	1	2	1	1	2	2	0.342782	1	1.5	0.5
sp|O32208|YVGL_BACSU	6	5	6	6	3	2	3	5	0.0246533	5.75	3.25	-2.5
sp|O32210|GR_BACSU	4	1	1	2	3	2	2	0	1	2	1.75	-0.25
sp|O32212|NHAK_BACSU	4	1	2	1	2	1	0	2	0.543866	2	1.25	-0.75
sp|O32213|CYSI_BACSU	0	0	0	0	0	0	0	0	NA	0	0	0
sp|O32214|CYSJ_BACSU	0	0	0	0	0	0	0	0	NA	0	0	0
sp|O32215|HELD_BACSU	0	0	0	1	0	0	0	0	0.317311	0.25	0	-0.25
sp|O32217|BDBC_BACSU	1	1	1	1	0	0	0	0	0.00815097	1	0	-1
sp|O32218|BDBD_BACSU	16	19	20	25	21	20	18	23	0.663117	20	20.5	0.5
sp|O32219|CADA_BACSU	2	1	1	5	3	2	2	5	0.294407	2.25	3	0.75
sp|O32220|COPA_BACSU	3	5	3	7	2	1	2	3	0.0371882	4.5	2	-2.5
sp|O32223|YVAA_BACSU	4	4	1	2	3	1	2	3	0.554113	2.75	2.25	-0.5
sp|O32224|AZOR2_BACSU	0	0	0	0	0	0	0	0	NA	0	0	0
sp|O32229|YVAG_BACSU	0	0	0	0	0	0	0	0	NA	0	0	0
sp|O32231|RNR_BACSU	13	15	19	15	11	17	19	12	0.661197	15.5	14.75	-0.75
sp|O32232|EST_BACSU	2	2	2	7	2	3	4	8	0.281718	3.25	4.25	1
sp|O32233|SECG_BACSU	1	2	2	2	1	2	2	2	1	1.75	1.75	0
sp|O32239|YVAQ_BACSU	3	4	7	8	5	5	4	9	0.661197	5.5	5.75	0.25
sp|O32243|OPUCC_BACSU	0	1	2	1	0	0	0	0	0.0455003	1	0	-1
sp|O32245|YVBH_BACSU	1	2	2	0	0	4	0	0	0.438839	1.25	1	-0.25
sp|O32246|YVBI_BACSU	5	7	6	8	5	7	7	6	0.764503	6.5	6.25	-0.25
sp|O32247|YVBJ_BACSU	41	38	42	48	44	33	37	47	0.563703	42.25	40.25	-2
sp|O32248|YVBK_BACSU	6	3	4	1	4	5	6	1	0.659243	3.5	4	0.5
sp|O32253|CGGR_BACSU	4	6	6	4	3	3	5	7	0.556569	5	4.5	-0.5
sp|O32254|YVBT_BACSU	0	0	0	0	0	0	0	0	NA	0	0	0
sp|O32257|YVBW_BACSU	1	1	1	2	2	0	0	2	0.759982	1.25	1	-0.25
sp|O32259|LUTC_BACSU	4	5	2	2	3	3	2	3	0.761518	3.25	2.75	-0.5
sp|O32264|TKRA_BACSU	0	0	0	0	0	0	0	0	NA	0	0	0
sp|O32294|RAPG_BACSU	2	1	1	0	1	2	1	1	0.617075	1	1.25	0.25
sp|O32436|MED_BACSU	1	1	1	3	2	2	2	1	0.429195	1.5	1.75	0.25
sp|O34303|YDJA_BACSU	1	2	1	2	1	0	2	0	0.2217	1.5	0.75	-0.75
sp|O34305|YTOQ_BACSU	3	2	2	0	1	3	1	0	0.554113	1.75	1.25	-0.5
sp|O34307|YVMA_BACSU	0	0	0	0	14	12	14	12	0.0126157	0	13	13
sp|O34308|YTKK_BACSU	0	0	0	0	0	0	0	0	NA	0	0	0
sp|O34309|PPS_BACSU	4	1	3	4	3	2	3	3	0.438839	3	2.75	-0.25
sp|O34318|YLOU_BACSU	1	3	1	0	0	2	1	0	0.543866	1.25	0.75	-0.5
sp|O34324|DLDH3_BACSU	1	2	3	6	2	2	3	6	0.764503	3	3.25	0.25
sp|O34325|YTRP_BACSU	0	1	0	3	2	1	1	3	0.294407	1	1.75	0.75
sp|O34327|RAPJ_BACSU	0	0	0	0	0	0	0	0	NA	0	0	0
sp|O34328|KGUA_BACSU	1	1	0	3	0	3	1	2	0.764503	1.25	1.5	0.25
sp|O34330|YOBL_BACSU	0	1	0	0	0	0	0	0	0.317311	0.25	0	-0.25
sp|O34331|YLBH_BACSU	2	2	1	0	4	2	1	0	0.764503	1.25	1.75	0.5
sp|O34334|YJOA_BACSU	2	2	0	2	5	4	3	3	0.0172487	1.5	3.75	2.25
sp|O34338|MNTB_BACSU	14	13	16	16	13	16	16	18	0.438839	14.75	15.75	1
sp|O34340|FABF_BACSU	7	3	4	3	4	1	6	0	0.465124	4.25	2.75	-1.5
sp|O34341|YEBC_BACSU	6	5	8	8	6	6	5	7	0.453899	6.75	6	-0.75
sp|O34347|ASSY_BACSU	0	0	1	1	0	0	0	0	0.12663	0.5	0	-0.5
sp|O34348|YFMC_BACSU	31	29	31	43	35	32	30	38	0.561363	33.5	33.75	0.25
sp|O34351|YVMC_BACSU	0	0	0	0	3	3	3	5	0.011412	0	3.5	3.5
sp|O34353|YDJN_BACSU	7	8	10	11	9	11	12	10	0.242526	9	10.5	1.5
sp|O34355|YTCJ_BACSU	0	0	0	0	0	0	0	0	NA	0	0	0
sp|O34357|YTPP_BACSU	0	0	0	0	0	0	0	0	NA	0	0	0
sp|O34358|HTRA_BACSU	3	3	5	3	4	3	5	1	1	3.5	3.25	-0.25
sp|O34365|YTMB_BACSU	0	0	0	0	0	0	0	0	NA	0	0	0
sp|O34366|YVZB_BACSU	13	17	18	26	11	15	14	11	0.0814291	18.5	12.75	-5.75
sp|O34374|YJIB_BACSU	0	0	0	0	0	0	0	0	NA	0	0	0
sp|O34375|SWRAB_BACSU	4	3	4	5	6	5	6	5	0.035993	4	5.5	1.5
sp|O34383|YOCR_BACSU	0	0	0	1	0	0	0	1	1	0.25	0.25	0
sp|O34384|YCEE_BACSU	5	5	4	4	5	4	5	1	0.75183	4.5	3.75	-0.75
sp|O34385|MNTA_BACSU	21	16	18	22	25	17	18	27	0.467825	19.25	21.75	2.5
sp|O34392|YTRE_BACSU	3	5	4	6	5	5	5	4	0.756818	4.5	4.75	0.25
sp|O34394|YJJA_BACSU	2	2	1	1	1	2	1	1	0.494525	1.5	1.25	-0.25
sp|O34400|YFKA_BACSU	0	0	0	1	1	1	1	1	0.040424	0.25	1	0.75
sp|O34403|FPG_BACSU	0	0	0	0	0	1	0	2	0.13057	0	0.75	0.75
sp|O34411|HIS9_BACSU	0	0	0	1	0	0	0	0	0.317311	0.25	0	-0.25
sp|O34412|YLBF_BACSU	0	0	0	0	0	0	0	0	NA	0	0	0
sp|O34424|YTEJ_BACSU	1	4	3	2	2	3	2	1	0.549076	2.5	2	-0.5
sp|O34425|G3P2_BACSU	3	4	8	5	4	8	10	7	0.242526	5	7.25	2.25
sp|O34433|YOBO_BACSU	0	0	0	0	0	0	0	2	0.317311	0	0.5	0.5
sp|O34434|YDJG_BACSU	5	3	9	5	7	5	7	3	0.880933	5.5	5.5	0
sp|O34436|PIT_BACSU	3	3	3	3	4	3	5	3	0.13057	3	3.75	0.75
sp|O34441|YLOC_BACSU	0	0	0	0	0	0	0	0	NA	0	0	0
sp|O34442|MGTE_BACSU	4	5	5	5	6	6	5	6	0.0398326	4.75	5.75	1
sp|O34443|APT_BACSU	4	4	3	4	3	3	4	4	0.494525	3.75	3.5	-0.25
sp|O34445|YLBN_BACSU	1	0	2	2	2	2	2	2	0.13057	1.25	2	0.75
sp|O34447|YCEF_BACSU	4	5	3	2	5	3	3	1	0.655232	3.5	3	-0.5
sp|O34448|YOPQ_BACSU	10	6	9	12	15	7	10	10	0.554113	9.25	10.5	1.25
sp|O34450|NAGA_BACSU	0	2	0	4	0	1	2	1	0.880933	1.5	1	-0.5
sp|O34452|YRRB_BACSU	0	0	0	0	0	0	0	0	NA	0	0	0
sp|O34453|NOSO_BACSU	0	0	1	0	0	0	0	0	0.317311	0.25	0	-0.25
sp|O34454|YKAA_BACSU	20	30	14	18	17	21	22	35	0.386476	20.5	23.75	3.25
sp|O34457|MOAB_BACSU	1	0	0	0	0	0	0	0	0.317311	0.25	0	-0.25
sp|O34468|YLBP_BACSU	0	0	0	0	0	0	0	0	NA	0	0	0
sp|O34469|YEEB_BACSU	4	0	4	5	2	2	5	7	0.659243	3.25	4	0.75
sp|O34470|YLBL_BACSU	4	2	4	6	4	4	4	3	0.740857	4	3.75	-0.25
sp|O34471|YTLQ_BACSU	4	3	4	1	2	2	2	3	0.294407	3	2.25	-0.75
sp|O34474|YOEA_BACSU	2	2	1	5	4	4	4	2	0.362577	2.5	3.5	1
sp|O34475|YFKO_BACSU	2	4	0	5	1	3	1	6	1	2.75	2.75	0
sp|O34476|CYSM_BACSU	1	0	0	0	1	0	0	0	1	0.25	0.25	0
sp|O34478|YCCF_BACSU	25	32	34	17	29	27	36	17	0.884549	27	27.25	0.25
sp|O34481|YRRC_BACSU	2	1	2	1	0	0	2	4	0.764503	1.5	1.5	0
sp|O34483|HPRK_BACSU	1	1	0	1	0	2	1	1	0.617075	0.75	1	0.25
sp|O34484|AMPM2_BACSU	3	2	3	0	5	3	3	2	0.278446	2	3.25	1.25
sp|O34496|YTPQ_BACSU	3	3	3	4	4	5	4	4	0.0398326	3.25	4.25	1
sp|O34499|YKGB_BACSU	0	0	0	0	1	0	1	1	0.040424	0	0.75	0.75
sp|O34507|PRKC_BACSU	5	9	9	8	3	4	4	9	0.136658	7.75	5	-2.75
sp|O34510|YFMF_BACSU	3	3	3	4	7	4	5	5	0.0246533	3.25	5.25	2
sp|O34512|YFMM_BACSU	15	15	18	25	19	19	20	26	0.144051	18.25	21	2.75
sp|O34513|YLBM_BACSU	0	0	0	0	0	0	0	0	NA	0	0	0
sp|O34514|MENC_BACSU	0	2	0	2	2	0	1	2	0.75183	1	1.25	0.25
sp|O34521|PTWCB_BACSU	3	5	4	3	5	4	5	4	0.2217	3.75	4.5	0.75
sp|O34522|TRMB_BACSU	1	3	1	1	2	1	2	1	0.738883	1.5	1.5	0
sp|O34525|SPPA_BACSU	6	11	13	21	15	6	10	16	0.884549	12.75	11.75	-1
sp|O34526|SYA_BACSU	25	38	34	46	35	37	35	40	0.771503	35.75	36.75	1
sp|O34527|CYMR_BACSU	0	0	0	0	0	0	1	0	0.317311	0	0.25	0.25
sp|O34528|YRVN_BACSU	5	3	5	5	4	6	5	6	0.278446	4.5	5.25	0.75
sp|O34529|K6PF_BACSU	27	15	19	18	26	20	24	19	0.309424	19.75	22.25	2.5
sp|O34530|RSGA_BACSU	2	0	1	0	1	2	0	0	1	0.75	0.75	0
sp|O34538|YCDA_BACSU	5	10	10	11	7	8	8	9	0.242526	9	8	-1
sp|O34539|YJIC_BACSU	0	0	0	0	0	0	0	0	NA	0	0	0
sp|O34542|YFLK_BACSU	0	0	0	0	0	0	0	0	NA	0	0	0
sp|O34545|BRAB_BACSU	3	1	2	2	4	4	3	5	0.0274686	2	4	2
sp|O34553|YTSP_BACSU	0	0	0	0	0	0	0	0	NA	0	0	0
sp|O34557|RPE_BACSU	0	0	0	0	0	0	1	0	0.317311	0	0.25	0.25
sp|O34558|YOPR_BACSU	3	3	3	1	3	5	6	4	0.0455916	2.5	4.5	2
sp|O34564|YKUU_BACSU	0	0	0	0	0	0	0	0	NA	0	0	0
sp|O34580|PCRA_BACSU	20	18	23	24	19	17	20	21	0.309424	21.25	19.25	-2
sp|O34586|YLBC_BACSU	3	2	9	10	9	5	5	10	0.556569	6	7.25	1.25
sp|O34588|YKUJ_BACSU	1	1	0	1	0	0	0	2	0.429195	0.75	0.5	-0.25
sp|O34589|FLAW_BACSU	2	0	0	0	0	0	0	0	0.317311	0.5	0	-0.5
sp|O34591|ACOB_BACSU	1	6	3	8	2	6	3	9	0.770153	4.5	5	0.5
sp|O34592|YDJP_BACSU	0	4	2	1	1	2	3	6	0.380746	1.75	3	1.25
sp|O34593|YJQA_BACSU	0	0	0	0	0	0	0	0	NA	0	0	0
sp|O34594|CY551_BACSU	2	2	4	2	0	1	0	1	0.0165489	2.5	0.5	-2
sp|O34595|THII_BACSU	3	3	6	0	1	6	2	0	0.556569	3	2.25	-0.75
sp|O34596|YOBK_BACSU	0	0	0	0	0	0	0	0	NA	0	0	0
sp|O34599|ISCS1_BACSU	0	0	0	0	0	0	0	0	NA	0	0	0
sp|O34600|NRNA_BACSU	7	5	6	18	8	6	4	18	1	9	9	0
sp|O34607|SDHA_BACSU	2	3	3	2	1	2	1	1	0.0324733	2.5	1.25	-1.25
sp|O34610|ADCB_BACSU	0	0	0	0	1	1	1	1	0.00815097	0	1	1
sp|O34614|YTQB_BACSU	0	0	0	0	0	0	0	0	NA	0	0	0
sp|O34617|RLMN_BACSU	11	12	17	12	13	14	14	11	0.659243	13	13	0
sp|O34618|YTNA_BACSU	1	3	1	2	2	2	3	3	0.2217	1.75	2.5	0.75
sp|O34623|DPO3A_BACSU	0	0	0	0	0	2	0	0	0.317311	0	0.5	0.5
sp|O34627|PHOT_BACSU	1	0	0	0	0	0	0	0	0.317311	0.25	0	-0.25
sp|O34628|YVLB_BACSU	8	12	12	11	11	11	13	11	0.876955	10.75	11.5	0.75
sp|O34629|YERH_BACSU	17	16	24	20	17	14	14	19	0.188582	19.25	16	-3.25
sp|O34631|YVRA_BACSU	1	0	0	2	0	0	2	3	0.642295	0.75	1.25	0.5
sp|O34632|SIRB_BACSU	0	0	0	0	0	0	0	0	NA	0	0	0
sp|O34633|YJLC_BACSU	11	13	15	7	6	7	6	3	0.0284295	11.5	5.5	-6
sp|O34634|RUVX_BACSU	0	0	1	1	1	1	2	0	0.342782	0.5	1	0.5
sp|O34635|SDHB_BACSU	4	1	0	2	1	2	2	5	0.45677	1.75	2.5	0.75
sp|O34640|YERI_BACSU	0	2	0	1	0	0	0	1	0.404657	0.75	0.25	-0.5
sp|O34641|YTRB_BACSU	6	5	4	6	4	7	6	5	0.764503	5.25	5.5	0.25
sp|O34645|AGAL_BACSU	0	0	0	0	0	1	0	0	0.317311	0	0.25	0.25
sp|O34659|YBBR_BACSU	7	10	6	9	7	8	7	7	0.644552	8	7.25	-0.75
sp|O34660|ALDH4_BACSU	2	0	0	2	3	1	5	4	0.0795941	1	3.25	2.25
sp|O34664|THIN_BACSU	1	1	2	3	3	1	2	1	1	1.75	1.75	0
sp|O34666|CTPA_BACSU	8	7	12	11	12	11	12	11	0.224765	9.5	11.5	2
sp|O34667|LUXS_BACSU	1	2	1	1	1	0	1	0	0.0955807	1.25	0.5	-0.75
sp|O34674|YTGP_BACSU	0	0	1	1	1	3	3	0	0.2217	0.5	1.75	1.25
sp|O34678|YTBE_BACSU	0	0	0	0	0	0	0	0	NA	0	0	0
sp|O34680|YDIP_BACSU	4	3	6	5	7	4	5	5	0.45677	4.5	5.25	0.75
sp|O34687|RL32_BACSU	1	1	3	0	2	1	1	1	0.740857	1.25	1.25	0
sp|O34689|MHQA_BACSU	0	0	0	0	0	0	0	0	NA	0	0	0
sp|O34691|NAIP_BACSU	2	2	2	1	0	1	1	2	0.154729	1.75	1	-0.75
sp|O34693|YLOA_BACSU	18	24	14	10	23	21	21	9	0.771503	16.5	18.5	2
sp|O34697|BCEA_BACSU	0	0	0	3	3	2	2	2	0.169202	0.75	2.25	1.5
sp|O34703|YJOB_BACSU	2	3	4	3	2	3	6	5	0.45677	3	4	1
sp|O34705|PLBAC_BACSU	2	3	3	2	3	3	3	2	0.494525	2.5	2.75	0.25
sp|O34707|YTPB_BACSU	1	1	1	0	0	0	0	0	0.040424	0.75	0	-0.75
sp|O34717|FADH_BACSU	2	0	1	1	1	1	0	1	0.617075	1	0.75	-0.25
sp|O34718|IOLT_BACSU	1	1	2	1	0	2	1	2	0.874367	1.25	1.25	0
sp|O34725|YJHA_BACSU	2	3	4	7	7	4	6	5	0.242526	4	5.5	1.5
sp|O34726|YFLS_BACSU	1	2	1	1	0	0	1	1	0.0955807	1.25	0.5	-0.75
sp|O34737|FLAV_BACSU	1	0	0	0	0	0	0	0	0.317311	0.25	0	-0.25
sp|O34739|STET_BACSU	2	1	3	1	2	2	4	1	0.543866	1.75	2.25	0.5
sp|O34741|BCEB_BACSU	0	0	1	0	2	0	0	0	0.850107	0.25	0.5	0.25
sp|O34743|YLBA_BACSU	1	2	1	1	1	0	1	1	0.185877	1.25	0.75	-0.5
sp|O34745|YODF_BACSU	0	2	1	1	2	1	1	1	0.617075	1	1.25	0.25
sp|O34746|FABH1_BACSU	4	5	5	7	8	5	9	7	0.101591	5.25	7.25	2
sp|O34748|RECQ_BACSU	2	2	1	2	3	0	2	1	0.756818	1.75	1.5	-0.25
sp|O34750|YFML_BACSU	9	14	12	14	15	18	18	16	0.0194187	12.25	16.75	4.5
sp|O34751|YLOV_BACSU	7	5	7	11	9	10	8	7	0.374857	7.5	8.5	1
sp|O34752|LGT_BACSU	2	4	2	3	1	3	3	2	0.543866	2.75	2.25	-0.5
sp|O34753|TAGO_BACSU	0	0	0	3	0	2	1	0	0.740857	0.75	0.75	0
sp|O34756|YJKB_BACSU	0	0	0	1	1	1	0	2	0.154729	0.25	1	0.75
sp|O34758|YRRL_BACSU	8	10	13	15	11	10	10	14	1	11.5	11.25	-0.25
sp|O34762|OHRA_BACSU	0	0	0	0	0	0	0	0	NA	0	0	0
sp|O34764|SAT1_BACSU	0	0	0	0	0	0	0	0	NA	0	0	0
sp|O34768|YDJE_BACSU	4	4	5	3	3	3	3	5	0.349575	4	3.5	-0.5
sp|O34774|YOBJ_BACSU	5	7	7	9	9	8	6	10	0.306492	7	8.25	1.25
sp|O34779|PRPC_BACSU	0	0	0	0	0	0	0	0	NA	0	0	0
sp|O34782|YVRD_BACSU	0	0	0	0	0	0	0	3	0.317311	0	0.75	0.75
sp|O34784|YOBI_BACSU	24	25	24	35	19	31	23	33	0.561363	27	26.5	-0.5
sp|O34788|BDHA_BACSU	13	6	6	13	15	10	12	12	0.556569	9.5	12.25	2.75
sp|O34789|YDJI_BACSU	9	9	15	16	13	9	12	13	0.765955	12.25	11.75	-0.5
sp|O34790|PCRB_BACSU	0	0	0	0	0	0	0	0	NA	0	0	0
sp|O34792|YVJA_BACSU	0	1	0	1	1	1	1	2	0.0955807	0.5	1.25	0.75
sp|O34797|COAD_BACSU	0	0	0	0	0	0	1	0	0.317311	0	0.25	0.25
sp|O34798|YJEA_BACSU	12	14	8	14	12	9	10	16	0.883853	12	11.75	-0.25
sp|O34803|YEAA_BACSU	5	6	7	3	4	4	4	4	0.218604	5.25	4	-1.25
sp|O34805|YVRC_BACSU	4	7	9	7	7	6	6	5	0.371851	6.75	6	-0.75
sp|O34809|YCEG_BACSU	0	0	1	4	2	2	3	0	0.551616	1.25	1.75	0.5
sp|O34812|YFMJ_BACSU	1	0	0	0	0	0	0	0	0.317311	0.25	0	-0.25
sp|O34814|FTSE_BACSU	10	11	11	16	12	10	11	15	0.881684	12	12	0
sp|O34824|GLMM_BACSU	4	5	3	2	3	2	3	4	0.549076	3.5	3	-0.5
sp|O34827|YKUM_BACSU	3	1	1	2	1	2	2	3	0.646767	1.75	2	0.25
sp|O34828|YRZB_BACSU	1	0	0	0	0	0	0	0	0.317311	0.25	0	-0.25
sp|O34829|MSMR_BACSU	1	2	2	1	2	1	0	2	0.75183	1.5	1.25	-0.25
sp|O34832|YFME_BACSU	2	2	1	2	2	1	2	1	0.494525	1.75	1.5	-0.25
sp|O34833|YCEH_BACSU	21	23	24	21	27	27	28	27	0.0172487	22.25	27.25	5
sp|O34835|FAPR_BACSU	0	0	0	0	0	0	0	0	NA	0	0	0
sp|O34841|YOEB_BACSU	1	2	0	1	1	0	2	1	1	1	1	0
sp|O34847|ACCA_BACSU	7	9	9	9	8	5	10	8	0.551616	8.5	7.75	-0.75
sp|O34857|ROK_BACSU	0	1	1	0	0	0	0	0	0.12663	0.5	0	-0.5
sp|O34858|ARLY_BACSU	0	0	0	0	0	0	0	0	NA	0	0	0
sp|O34859|YKOV_BACSU	0	0	0	0	0	2	0	0	0.317311	0	0.5	0.5
sp|O34860|RSBRB_BACSU	4	6	5	4	3	5	6	4	0.764503	4.75	4.5	-0.25
sp|O34863|UVRA_BACSU	12	13	13	9	11	11	12	11	0.294407	11.75	11.25	-0.5
sp|O34866|YODJ_BACSU	14	16	15	20	16	16	19	18	0.374857	16.25	17.25	1
sp|O34872|YTIB_BACSU	0	0	0	0	0	0	0	0	NA	0	0	0
sp|O34874|ISCS2_BACSU	1	0	0	1	1	1	1	0	0.494525	0.5	0.75	0.25
sp|O34876|FTSX_BACSU	6	10	9	10	6	7	9	8	0.239639	8.75	7.5	-1.25
sp|O34885|YDIS_BACSU	8	9	12	10	7	11	13	8	0.884549	9.75	9.75	0
sp|O34894|EZRA_BACSU	19	21	21	26	22	21	22	20	0.765955	21.75	21.25	-0.5
sp|O34899|PDUO_BACSU	0	0	0	0	0	0	0	0	NA	0	0	0
sp|O34908|YKOX_BACSU	1	1	3	2	0	3	2	3	0.653173	1.75	2	0.25
sp|O34909|YERA_BACSU	2	10	3	5	8	6	6	4	0.38363	5	6	1
sp|O34916|DAPEL_BACSU	1	1	1	1	1	1	0	0	0.12663	1	0.5	-0.5
sp|O34921|YTOI_BACSU	3	5	3	4	6	4	2	5	0.556569	3.75	4.25	0.5
sp|O34924|YTOP_BACSU	1	1	1	0	2	1	4	0	0.352897	0.75	1.75	1
sp|O34925|DEOD_BACSU	3	2	2	3	3	2	3	2	1	2.5	2.5	0
sp|O34926|CYPX_BACSU	0	0	0	2	25	20	20	34	0.0172487	0.5	24.75	24.25
sp|O34930|RAPK_BACSU	0	0	0	0	0	0	0	2	0.317311	0	0.5	0.5
sp|O34932|COAE_BACSU	1	0	0	1	0	1	1	1	0.494525	0.5	0.75	0.25
sp|O34933|YFMD_BACSU	1	0	0	0	2	1	2	1	0.0324733	0.25	1.5	1.25
sp|O34934|PPNK2_BACSU	1	0	0	7	0	0	0	0	0.13057	2	0	-2
sp|O34939|YDIO_BACSU	10	11	10	9	12	8	12	15	0.242526	10	11.75	1.75
sp|O34942|RECG_BACSU	5	5	9	4	3	6	4	4	0.233779	5.75	4.25	-1.5
sp|O34943|YTPR_BACSU	1	0	0	1	1	2	1	0	0.342782	0.5	1	0.5
sp|O34944|PEPVL_BACSU	0	0	0	0	2	0	2	1	0.0455003	0	1.25	1.25
sp|O34946|ADCC_BACSU	3	2	6	6	4	5	4	3	0.883143	4.25	4	-0.25
sp|O34948|YKWC_BACSU	4	5	4	7	5	3	6	6	0.883143	5	5	0
sp|O34949|YKOM_BACSU	3	3	1	1	5	5	4	1	0.134169	2	3.75	1.75
sp|O34952|LTAS2_BACSU	2	5	7	11	4	5	8	5	0.76738	6.25	5.5	-0.75
sp|O34962|MAO4_BACSU	13	11	12	12	19	14	14	16	0.0194187	12	15.75	3.75
sp|O34966|ADCA_BACSU	4	7	8	7	7	7	8	8	0.342782	6.5	7.5	1
sp|O34967|RL31B_BACSU	0	0	0	0	0	0	0	0	NA	0	0	0
sp|O34968|YERB_BACSU	0	1	0	0	1	0	0	2	0.404657	0.25	0.75	0.5
sp|O34969|YFJR_BACSU	0	0	0	0	0	0	0	0	NA	0	0	0
sp|O34977|YTHP_BACSU	2	3	3	2	3	3	4	3	0.0955807	2.5	3.25	0.75
sp|O34979|YVRO_BACSU	2	4	2	2	3	1	3	2	0.876955	2.5	2.25	-0.25
sp|O34981|DAPH_BACSU	3	2	3	5	4	3	5	4	0.294407	3.25	4	0.75
sp|O34987|PBUG_BACSU	7	6	7	7	7	7	4	6	0.404657	6.75	6	-0.75
sp|O34989|YVRG_BACSU	5	7	6	7	5	6	4	9	0.556569	6.25	6	-0.25
sp|O34990|PURU_BACSU	2	2	3	4	2	4	2	3	1	2.75	2.75	0
sp|O34992|OPUCA_BACSU	2	2	6	0	0	3	3	3	0.653173	2.5	2.25	-0.25
sp|O34994|CCPN_BACSU	1	0	0	0	0	0	0	0	0.317311	0.25	0	-0.25
sp|O34996|DPO1_BACSU	18	18	22	20	23	18	22	20	0.368803	19.5	20.75	1.25
sp|O35000|NAGB_BACSU	0	0	0	0	0	0	0	0	NA	0	0	0
sp|O35004|YDJH_BACSU	8	8	6	4	10	8	7	8	0.218604	6.5	8.25	1.75
sp|O35005|YTRF_BACSU	6	7	8	11	7	5	8	12	1	8	8	0
sp|O35007|YVRP_BACSU	3	3	3	3	3	3	3	4	0.317311	3	3.25	0.25
sp|O35008|YTQA_BACSU	2	2	4	3	2	2	1	1	0.0631732	2.75	1.5	-1.25
sp|O35011|RPOZ_BACSU	0	0	0	0	0	0	0	0	NA	0	0	0
sp|O35013|YTKD_BACSU	1	2	2	3	2	2	1	2	0.617075	2	1.75	-0.25
sp|O35014|YKUI_BACSU	0	0	0	0	0	0	0	1	0.317311	0	0.25	0.25
sp|O35020|MNMA_BACSU	2	4	3	5	4	0	2	5	0.659243	3.5	2.75	-0.75
sp|O35022|AZOR1_BACSU	0	0	0	0	0	0	0	0	NA	0	0	0
sp|O35024|MNTC_BACSU	2	1	0	1	3	2	2	3	0.035993	1	2.5	1.5
sp|O35025|YDIR_BACSU	2	1	1	5	3	3	3	3	0.215476	2.25	3	0.75
sp|O35033|COABC_BACSU	10	8	11	7	9	8	11	11	0.45677	9	9.75	0.75
sp|O35043|YFKC_BACSU	1	1	1	0	1	1	1	1	0.317311	0.75	1	0.25
sp|O35046|YOCD_BACSU	0	0	0	0	0	0	0	0	NA	0	0	0
sp|O54408|RELA_BACSU	18	19	24	22	26	30	24	21	0.11021	20.75	25.25	4.5
sp|P00497|PUR1_BACSU	0	0	0	0	0	0	0	0	NA	0	0	0
sp|P02394|RL7_BACSU	95	84	91	44	37	38	25	10	0.0209213	78.5	27.5	-51
sp|P02968|FLA_BACSU	650	694	708	824	659	701	679	745	0.77283	719	696	-23
sp|P04948|KHSE_BACSU	1	1	3	0	4	4	4	2	0.0371882	1.25	3.5	2.25
sp|P04969|RS11_BACSU	58	32	87	33	44	66	68	28	1	52.5	51.5	-1
sp|P04990|THRC_BACSU	0	0	0	0	2	0	1	0	0.13057	0	0.75	0.75
sp|P05096|PRIM_BACSU	4	4	3	4	3	5	4	4	0.617075	3.75	4	0.25
sp|P05306|PTSBC_BACSU	8	16	9	21	12	19	16	21	0.380746	13.5	17	3.5
sp|P05645|LEU3_BACSU	0	0	0	0	0	0	1	1	0.12663	0	0.5	0.5
sp|P05648|DNAA_BACSU	17	18	20	17	21	20	19	23	0.057547	18	20.75	2.75
sp|P05649|DPO3B_BACSU	23	17	19	18	23	16	24	27	0.309424	19.25	22.5	3.25
sp|P05651|RECF_BACSU	3	4	4	4	4	3	3	2	0.154729	3.75	3	-0.75
sp|P05652|GYRB_BACSU	24	26	25	25	24	22	25	24	0.129155	25	23.75	-1.25
sp|P05653|GYRA_BACSU	12	15	16	11	9	13	14	9	0.245383	13.5	11.25	-2.25
sp|P05654|PYRB_BACSU	2	2	3	1	2	2	3	5	0.278446	2	3	1
sp|P05657|RL27_BACSU	10	9	8	3	6	7	10	2	0.467825	7.5	6.25	-1.25
sp|P06224|RPOD_BACSU	11	10	16	15	16	13	13	13	0.655232	13	13.75	0.75
sp|P06534|SP0A_BACSU	2	2	2	5	4	2	3	4	0.438839	2.75	3.25	0.5
sp|P06567|DNAI_BACSU	3	4	3	3	3	3	3	4	1	3.25	3.25	0
sp|P06574|RPSB_BACSU	0	0	0	0	0	0	0	0	NA	0	0	0
sp|P06629|YWJG_BACSU	0	0	0	1	0	0	0	0	0.317311	0.25	0	-0.25
sp|P07343|FUMC_BACSU	4	4	3	4	7	3	4	3	0.874367	3.75	4.25	0.5
sp|P07819|SCRB_BACSU	0	0	0	1	0	0	1	0	1	0.25	0.25	0
sp|P07908|DNAB_BACSU	3	2	1	2	0	0	0	3	0.177634	2	0.75	-1.25
sp|P08064|DHSC_BACSU	4	5	3	3	5	2	3	4	0.764503	3.75	3.5	-0.25
sp|P08065|DHSA_BACSU	38	44	43	58	49	41	44	51	0.663117	45.75	46.25	0.5
sp|P08066|DHSB_BACSU	14	13	14	13	17	12	14	18	0.371851	13.5	15.25	1.75
sp|P08164|NADE_BACSU	2	3	1	1	3	0	2	3	0.653173	1.75	2	0.25
sp|P08495-1|AK2_BACSU	2	0	1	1	1	0	1	2	1	1	1	0
sp|P08750|DACA_BACSU	42	46	59	72	48	49	51	58	1	54.75	51.5	-3.25
sp|P08821|DBH1_BACSU	15	14	18	9	7	9	7	6	0.0284295	14	7.25	-6.75
sp|P08838|PT1_BACSU	26	26	30	36	29	29	36	34	0.462382	29.5	32	2.5
sp|P08874|ABRB_BACSU	3	2	2	1	2	0	1	2	0.278446	2	1.25	-0.75
sp|P08877|PTHP_BACSU	1	2	2	2	2	0	0	2	0.317311	1.75	1	-0.75
sp|P09122|DPO3X_BACSU	9	7	9	12	15	9	16	16	0.0740957	9.25	14	4.75
sp|P09124|G3P1_BACSU	52	23	25	23	34	21	31	36	0.771503	30.75	30.5	-0.25
sp|P09339|ACON_BACSU	12	13	5	9	9	4	6	9	0.236724	9.75	7	-2.75
sp|P0CI73|GLMS_BACSU	21	8	11	17	16	12	13	20	0.77283	14.25	15.25	1
sp|P0CI74|GPSB_BACSU	6	5	7	3	2	1	1	2	0.0194187	5.25	1.5	-3.75
sp|P0CI75|BIRA_BACSU	2	1	2	2	2	1	2	1	0.494525	1.75	1.5	-0.25
sp|P0CI77|P5CR1_BACSU	0	0	0	0	0	0	0	2	0.317311	0	0.5	0.5
sp|P0CI78|RL24_BACSU	5	10	14	2	7	11	7	3	1	7.75	7	-0.75
sp|P0CI79|TYSY1_BACSU	0	0	0	1	1	0	0	0	1	0.25	0.25	0
sp|P0CI80|XYLA_BACSU	2	2	0	1	5	1	0	3	0.556569	1.25	2.25	1
sp|P10585|GNTR_BACSU	1	1	1	1	0	1	1	1	0.317311	1	0.75	-0.25
sp|P10725|ALR1_BACSU	5	3	3	0	3	3	1	0	0.438839	2.75	1.75	-1
sp|P10726|RPSD_BACSU	1	0	1	1	0	0	0	0	0.040424	0.75	0	-0.75
sp|P10944|HUTH_BACSU	0	0	0	1	0	0	0	0	0.317311	0.25	0	-0.25
sp|P11018|ISP1_BACSU	0	0	0	0	0	0	0	0	NA	0	0	0
sp|P11044|TYSY2_BACSU	2	3	3	5	6	4	4	6	0.0777599	3.25	5	1.75
sp|P11469|YSMA_BACSU	0	0	0	0	0	0	0	0	NA	0	0	0
sp|P11998|RISB_BACSU	11	10	11	4	7	9	7	3	0.144051	9	6.5	-2.5
sp|P12011|GNTK_BACSU	4	5	4	5	5	4	6	2	1	4.5	4.25	-0.25
sp|P12012|GNTP_BACSU	0	3	1	2	3	0	3	3	0.352897	1.5	2.25	0.75
sp|P12013|6PGD_BACSU	3	1	3	4	3	2	2	2	0.362577	2.75	2.25	-0.5
sp|P12039|PUR2_BACSU	2	2	0	2	2	2	1	1	0.738883	1.5	1.5	0
sp|P12042|PURL_BACSU	11	6	6	10	14	4	6	8	0.76738	8.25	8	-0.25
sp|P12043|PUR5_BACSU	0	0	0	0	0	0	0	0	NA	0	0	0
sp|P12045|PURK_BACSU	2	4	2	2	6	0	2	1	0.441949	2.5	2.25	-0.25
sp|P12046|PUR7_BACSU	4	1	2	3	6	4	5	5	0.0284295	2.5	5	2.5
sp|P12047|PUR8_BACSU	3	1	2	4	6	2	3	1	0.883143	2.5	3	0.5
sp|P12048|PUR9_BACSU	0	1	0	2	3	2	1	1	0.177634	0.75	1.75	1
sp|P12425|GLNA_BACSU	49	37	60	30	62	53	53	41	0.245383	44	52.25	8.25
sp|P12464|RPOE_BACSU	3	4	3	1	4	2	3	1	0.764503	2.75	2.5	-0.25
sp|P12667|NUCA_BACSU	2	1	2	2	1	1	1	3	0.429195	1.75	1.5	-0.25
sp|P12669|NIN_BACSU	1	1	1	1	1	1	1	1	NA	1	1	0
sp|P12873|RL29_BACSU	7	7	6	4	6	6	6	4	0.349575	6	5.5	-0.5
sp|P12874|RS17_BACSU	38	28	50	26	40	49	56	23	0.563703	35.5	42	6.5
sp|P12875|RL14_BACSU	65	66	117	27	79	104	113	27	0.663117	68.75	80.75	12
sp|P12877|RL5_BACSU	47	41	62	29	52	54	60	28	0.77283	44.75	48.5	3.75
sp|P12878|RS14_BACSU	0	0	1	0	0	1	0	0	1	0.25	0.25	0
sp|P12879|RS8_BACSU	27	29	46	63	31	32	42	52	0.77283	41.25	39.25	-2
sp|P12946|CTAA_BACSU	1	3	2	3	4	3	4	4	0.0336351	2.25	3.75	1.5
sp|P13242|PYRG_BACSU	44	34	27	39	50	40	46	57	0.0433081	36	48.25	12.25
sp|P13243|ALF_BACSU	14	13	9	13	14	14	15	15	0.035993	12.25	14.5	2.25
sp|P13267|DPO3_BACSU	9	9	10	12	11	12	12	11	0.134169	10	11.5	1.5
sp|P13484|TAGE_BACSU	22	25	23	23	23	22	22	21	0.129155	23.25	22	-1.25
sp|P13485|TAGF_BACSU	23	33	36	33	32	29	39	31	0.771503	31.25	32.75	1.5
sp|P13714|LDH_BACSU	1	1	1	1	0	1	0	1	0.12663	1	0.5	-0.5
sp|P13792|PHOP_BACSU	4	2	2	1	3	2	0	2	0.758415	2.25	1.75	-0.5
sp|P13799|DEGS_BACSU	14	13	16	15	18	17	20	19	0.0209213	14.5	18.5	4
sp|P13800|DEGU_BACSU	12	15	15	17	16	17	15	14	0.655232	14.75	15.5	0.75
sp|P14192|GLMU_BACSU	8	2	3	0	4	3	3	4	0.371851	3.25	3.5	0.25
sp|P14193|KPRS_BACSU	25	22	26	24	24	33	26	26	0.180403	24.25	27.25	3
sp|P14194|CTC_BACSU	2	0	0	0	0	0	0	0	0.317311	0.5	0	-0.5
sp|P14203|YUXH_BACSU	4	3	2	4	4	4	5	5	0.0631732	3.25	4.5	1.25
sp|P14204|CMPA_BACSU	1	1	1	0	0	1	0	0	0.185877	0.75	0.25	-0.5
sp|P14205|COMA2_BACSU	0	0	0	0	0	0	0	0	NA	0	0	0
sp|P14577|RL16_BACSU	138	100	137	70	127	148	151	62	0.563703	111.25	122	10.75
sp|P14802|YOXD_BACSU	6	4	3	4	4	2	2	6	0.453899	4.25	3.5	-0.75
sp|P14949|THIO_BACSU	0	2	1	1	2	1	0	0	0.646767	1	0.75	-0.25
sp|P14951|UVRC_BACSU	3	3	5	0	0	0	1	0	0.0885419	2.75	0.25	-2.5
sp|P15874|GRPE_BACSU	0	1	0	0	0	0	0	0	0.317311	0.25	0	-0.25
sp|P16263|ODO2_BACSU	101	56	70	77	92	76	58	90	0.77283	76	79	3
sp|P16304|KAD_BACSU	0	0	0	0	0	0	0	0	NA	0	0	0
sp|P16336|SECY_BACSU	7	7	5	8	11	9	12	7	0.075927	6.75	9.75	3
sp|P16440|RISA_BACSU	0	0	0	0	0	0	0	0	NA	0	0	0
sp|P16524|PATA_BACSU	12	10	14	15	13	12	14	17	0.558986	12.75	14	1.25
sp|P16616|HEM3_BACSU	0	0	0	0	0	0	0	0	NA	0	0	0
sp|P16618|HEM1_BACSU	1	1	1	1	1	1	1	1	NA	1	1	0
sp|P16655|DIVIB_BACSU	5	4	3	4	3	2	2	2	0.0246533	4	2.25	-1.75
sp|P16971|RECA_BACSU	17	18	19	19	20	20	21	27	0.0194187	18.25	22	3.75
sp|P17585|AADK_BACSU	0	0	0	2	0	0	0	2	1	0.5	0.5	0
sp|P17620|RIBBA_BACSU	1	1	0	0	1	0	0	1	1	0.5	0.5	0
sp|P17631|DNAJ_BACSU	18	14	20	13	16	14	19	14	1	16.25	15.75	-0.5
sp|P17731|HIS8_BACSU	9	7	9	13	11	8	8	13	0.883143	9.5	10	0.5
sp|P17820|DNAK_BACSU	41	45	41	57	47	57	49	56	0.188582	46	52.25	6.25
sp|P17865|FTSZ_BACSU	17	20	16	22	18	20	24	23	0.191267	18.75	21.25	2.5
sp|P17869|RPSH_BACSU	4	7	2	6	8	5	5	7	0.306492	4.75	6.25	1.5
sp|P17889-1|IF2_BACSU	54	59	71	57	53	55	56	43	0.0832645	60.25	51.75	-8.5
sp|P17889-2|IF2_BACSU	51	54	69	54	51	54	53	42	0.180403	57	50	-7
sp|P17894|RECN_BACSU	5	3	4	7	6	5	7	6	0.239639	4.75	6	1.25
sp|P17903|RSBV_BACSU	0	0	0	1	1	1	1	1	0.040424	0.25	1	0.75
sp|P17904|RSBW_BACSU	0	0	0	0	1	1	1	0	0.040424	0	0.75	0.75
sp|P17906|RSBX_BACSU	1	1	0	0	0	0	0	1	0.494525	0.5	0.25	-0.25
sp|P17921|SYFA_BACSU	7	8	11	8	6	7	8	4	0.101591	8.5	6.25	-2.25
sp|P17922|SYFB_BACSU	34	31	33	43	34	33	36	41	0.558986	35.25	36	0.75
sp|P18156|GLPF_BACSU	5	7	8	7	6	10	8	9	0.188582	6.75	8.25	1.5
sp|P18157|GLPK_BACSU	59	46	65	72	82	80	89	89	0.0201646	60.5	85	24.5
sp|P18158|GLPD_BACSU	58	60	104	97	66	73	84	73	1	79.75	74	-5.75
sp|P18159|PGCA_BACSU	16	16	16	22	19	12	13	28	0.76738	17.5	18	0.5
sp|P18185|CARY_BACSU	2	1	1	2	1	1	2	0	0.342782	1.5	1	-0.5
sp|P18186|OTC_BACSU	0	0	0	0	0	0	0	0	NA	0	0	0
sp|P18255|SYT1_BACSU	12	14	10	19	17	12	15	17	0.465124	13.75	15.25	1.5
sp|P18256|SYT2_BACSU	0	0	0	0	0	0	0	0	NA	0	0	0
sp|P18579|MURB_BACSU	6	9	11	9	12	8	6	11	0.768779	8.75	9.25	0.5
sp|P19079|CDD_BACSU	0	0	0	0	0	0	0	0	NA	0	0	0
sp|P19465|GCH1_BACSU	0	0	0	0	0	0	0	0	NA	0	0	0
sp|P19466|MTRB_BACSU	1	1	0	0	1	0	0	0	0.494525	0.5	0.25	-0.25
sp|P19582|DHOM_BACSU	8	7	10	9	8	9	11	15	0.242526	8.5	10.75	2.25
sp|P19669|TAL_BACSU	24	17	14	12	19	17	19	15	0.465124	16.75	17.5	0.75
sp|P19670|MURA2_BACSU	1	1	1	1	2	4	0	1	0.508332	1	1.75	0.75
sp|P19672|YQXC_BACSU	3	2	5	2	2	3	2	2	0.404657	3	2.25	-0.75
sp|P19946|RL15_BACSU	39	42	50	16	25	28	29	8	0.148915	36.75	22.5	-14.25
sp|P19947|RL30_BACSU	6	7	9	5	6	8	6	5	0.655232	6.75	6.25	-0.5
sp|P19994|AMPM1_BACSU	2	2	3	1	5	2	3	1	0.549076	2	2.75	0.75
sp|P20166|PTG3C_BACSU	123	130	172	232	155	176	186	207	0.386476	164.25	181	16.75
sp|P20277|RL17_BACSU	18	16	22	7	12	18	18	8	0.76738	15.75	14	-1.75
sp|P20278|RL36_BACSU	4	3	7	6	6	5	4	2	0.558986	5	4.25	-0.75
sp|P20282|RS13_BACSU	56	57	57	39	53	70	70	32	0.770153	52.25	56.25	4
sp|P20429|RPOA_BACSU	14	15	19	16	15	21	20	16	0.242526	16	18	2
sp|P20458|IF1_BACSU	3	5	4	3	4	5	5	3	0.445009	3.75	4.25	0.5
sp|P20668|GLTC_BACSU	0	0	0	0	0	0	0	2	0.317311	0	0.5	0.5
sp|P20691|AROA_BACSU	6	4	4	6	6	5	4	4	0.75183	5	4.75	-0.25
sp|P20692|TYRA_BACSU	0	0	0	2	1	0	1	3	0.278446	0.5	1.25	0.75
sp|P20964|OBG_BACSU	21	21	22	21	19	16	17	19	0.0172487	21.25	17.75	-3.5
sp|P21203|PHEA_BACSU	0	0	0	0	0	0	0	0	NA	0	0	0
sp|P21458|FTSK_BACSU	3	6	3	7	1	6	7	5	1	4.75	4.75	0
sp|P21464|RS2_BACSU	57	57	70	95	69	80	64	78	0.561363	69.75	72.75	3
sp|P21465|RS3_BACSU	57	69	98	53	60	100	85	48	0.77283	69.25	73.25	4
sp|P21466|RS4_BACSU	141	141	154	88	122	162	144	87	1	131	128.75	-2.25
sp|P21467|RS5_BACSU	113	117	125	102	121	154	138	93	0.386476	114.25	126.5	12.25
sp|P21468|RS6_BACSU	43	31	91	12	21	54	44	7	0.77283	44.25	31.5	-12.75
sp|P21469|RS7_BACSU	17	22	29	15	21	31	30	14	0.563703	20.75	24	3.25
sp|P21470|RS9_BACSU	20	16	19	11	12	21	17	12	1	16.5	15.5	-1
sp|P21471|RS10_BACSU	12	15	12	9	12	14	17	7	0.76738	12	12.5	0.5
sp|P21472|RS12_BACSU	4	7	7	3	5	7	8	3	0.655232	5.25	5.75	0.5
sp|P21473|RS15_BACSU	8	8	7	3	6	7	6	6	0.294407	6.5	6.25	-0.25
sp|P21474|RS16_BACSU	10	13	11	6	7	10	9	4	0.191267	10	7.5	-2.5
sp|P21475|RS18_BACSU	7	11	9	0	9	8	12	5	0.663117	6.75	8.5	1.75
sp|P21476|RS19_BACSU	17	21	26	12	18	18	20	11	0.561363	19	16.75	-2.25
sp|P21477|RS20_BACSU	7	8	11	5	6	6	5	5	0.136658	7.75	5.5	-2.25
sp|P21478|RS21_BACSU	0	0	2	0	0	1	2	0	0.617075	0.5	0.75	0.25
sp|P21656|SYW_BACSU	8	9	8	6	7	9	5	5	0.303525	7.75	6.5	-1.25
sp|P21879|IMDH_BACSU	24	16	15	16	21	17	20	17	0.242526	17.75	18.75	1
sp|P21880|DLDH1_BACSU	78	79	73	111	100	95	107	100	0.245383	85.25	100.5	15.25
sp|P21881|ODPA_BACSU	187	183	242	236	221	200	232	209	1	212	215.5	3.5
sp|P21882|ODPB_BACSU	178	172	216	250	221	184	245	240	0.386476	204	222.5	18.5
sp|P21883|ODP2_BACSU	209	177	228	287	228	216	223	256	0.663117	225.25	230.75	5.5
sp|P21884|YKYA_BACSU	1	0	1	2	0	0	1	2	0.646767	1	0.75	-0.25
sp|P21885|SPEA_BACSU	0	1	1	1	0	1	1	0	0.494525	0.75	0.5	-0.25
sp|P22250|SYE_BACSU	19	17	23	16	22	27	19	19	0.236724	18.75	21.75	3
sp|P22326|SYY1_BACSU	20	16	17	18	16	15	19	16	0.236724	17.75	16.5	-1.25
sp|P23129|ODO1_BACSU	22	20	16	21	27	14	23	25	0.248213	19.75	22.25	2.5
sp|P23445|FLII_BACSU	2	1	2	2	2	4	2	3	0.0982099	1.75	2.75	1
sp|P23446|FLGG_BACSU	28	29	28	40	27	35	28	34	0.76738	31.25	31	-0.25
sp|P23447|FLIF_BACSU	10	14	16	15	10	9	11	13	0.11021	13.75	10.75	-3
sp|P23448|FLIG_BACSU	9	5	4	5	5	4	5	10	0.876955	5.75	6	0.25
sp|P23449|FLIH_BACSU	1	0	0	0	0	0	0	0	0.317311	0.25	0	-0.25
sp|P23452|FLIL_BACSU	8	7	8	6	0	3	2	4	0.0201646	7.25	2.25	-5
sp|P23453|FLIM_BACSU	4	2	3	3	4	5	3	5	0.0994249	3	4.25	1.25
sp|P23454|YLXF_BACSU	6	3	5	2	2	2	0	2	0.0455916	4	1.5	-2.5
sp|P23477|ADDB_BACSU	0	0	0	1	0	0	0	0	0.317311	0.25	0	-0.25
sp|P23478|ADDA_BACSU	1	0	0	3	0	0	0	0	0.13057	1	0	-1
sp|P23479|SBCD_BACSU	3	0	1	2	1	1	0	5	0.881684	1.5	1.75	0.25
sp|P23545|PHOR_BACSU	10	6	4	10	8	6	8	11	0.659243	7.5	8.25	0.75
sp|P23630|DCDA_BACSU	5	4	4	4	5	5	5	4	0.185877	4.25	4.75	0.5
sp|P23966|MENB_BACSU	6	3	4	3	4	3	5	2	0.655232	4	3.5	-0.5
sp|P23970|MEND_BACSU	0	0	0	0	0	0	0	0	NA	0	0	0
sp|P23973|MENF_BACSU	0	0	0	0	0	0	0	0	NA	0	0	0
sp|P24009|COXX2_BACSU	0	0	1	2	1	1	1	2	0.349575	0.75	1.25	0.5
sp|P24010|COX1_BACSU	2	2	2	4	2	0	3	3	0.876955	2.5	2	-0.5
sp|P24011|COX2_BACSU	3	2	4	4	2	0	2	5	0.371851	3.25	2.25	-1
sp|P24012|COX3_BACSU	0	0	0	1	1	1	1	2	0.0398326	0.25	1.25	1
sp|P24072|CHEY_BACSU	2	1	2	2	2	1	2	1	0.494525	1.75	1.5	-0.25
sp|P24073|FLIY_BACSU	10	10	13	12	10	10	10	12	0.404657	11.25	10.5	-0.75
sp|P24136|OPPD_BACSU	6	5	4	4	7	5	1	4	0.881684	4.75	4.25	-0.5
sp|P24137|OPPF_BACSU	3	2	4	6	2	2	3	4	0.368803	3.75	2.75	-1
sp|P24138|OPPB_BACSU	0	0	0	1	0	0	0	1	1	0.25	0.25	0
sp|P24139|OPPC_BACSU	5	4	4	4	4	3	4	2	0.0982099	4.25	3.25	-1
sp|P24141|OPPA_BACSU	43	43	51	72	51	38	48	57	0.883853	52.25	48.5	-3.75
sp|P24219|RP54_BACSU	1	1	1	2	0	1	1	1	0.185877	1.25	0.75	-0.5
sp|P24277|RECR_BACSU	1	0	0	0	0	0	0	0	0.317311	0.25	0	-0.25
sp|P24281|YAAK_BACSU	1	1	3	1	3	0	1	0	0.349575	1.5	1	-0.5
sp|P24327|PRSA_BACSU	22	33	30	44	29	24	32	30	0.467825	32.25	28.75	-3.5
sp|P25144|CCPA_BACSU	14	11	17	9	15	12	15	16	0.38363	12.75	14.5	1.75
sp|P25499|HRCA_BACSU	2	2	3	7	2	5	5	7	0.453899	3.5	4.75	1.25
sp|P25503|HUTU_BACSU	4	3	1	8	1	0	1	3	0.101591	4	1.25	-2.75
sp|P25811|MNME_BACSU	3	7	3	9	4	5	6	9	0.661197	5.5	6	0.5
sp|P25812|MNMG_BACSU	18	22	24	20	22	22	20	18	0.764503	21	20.5	-0.5
sp|P25813|RSMG_BACSU	4	4	2	4	6	6	5	4	0.0441355	3.5	5.25	1.75
sp|P25814|RNPA_BACSU	0	1	0	0	2	1	0	0	0.404657	0.25	0.75	0.5
sp|P25971|PYRF_BACSU	10	7	6	5	10	10	10	13	0.0455916	7	10.75	3.75
sp|P25972|PYRE_BACSU	9	7	2	5	10	8	6	6	0.38363	5.75	7.5	1.75
sp|P25983|PYRK_BACSU	5	5	3	0	1	8	7	5	0.236724	3.25	5.25	2
sp|P25993|CARA_BACSU	26	21	15	15	33	22	25	24	0.146489	19.25	26	6.75
sp|P25994|CARB_BACSU	208	135	78	62	240	118	134	167	0.386476	120.75	164.75	44
sp|P25995|PYRC_BACSU	7	9	5	6	11	7	9	13	0.0795941	6.75	10	3.25
sp|P25996|PYRDB_BACSU	5	5	1	0	4	4	6	4	0.551616	2.75	4.5	1.75
sp|P26212|SACT_BACSU	0	0	0	1	0	0	0	0	0.317311	0.25	0	-0.25
sp|P26497|SP0J_BACSU	14	10	11	7	11	11	11	9	0.877782	10.5	10.5	0
sp|P26899|ASPA_BACSU	7	6	5	4	6	5	5	3	0.45677	5.5	4.75	-0.75
sp|P26900-1|ASPG1_BACSU	2	0	1	3	2	2	2	1	0.756818	1.5	1.75	0.25
sp|P26901|CATA_BACSU	15	12	10	11	23	21	21	18	0.0201646	12	20.75	8.75
sp|P26902|DPPA_BACSU	0	0	0	0	0	0	0	0	NA	0	0	0
sp|P26906|DPPE_BACSU	6	4	5	8	2	0	2	2	0.0179605	5.75	1.5	-4.25
sp|P26908|RL21_BACSU	133	124	142	81	122	136	128	88	0.77283	120	118.5	-1.5
sp|P26935|IOLG_BACSU	0	0	0	0	0	0	0	0	NA	0	0	0
sp|P27206|SRFAA_BACSU	226	204	151	249	253	184	215	260	0.386476	207.5	228	20.5
sp|P27620|TAGA_BACSU	2	4	3	4	4	3	4	4	0.404657	3.25	3.75	0.5
sp|P27621|TAGB_BACSU	1	3	2	3	2	1	1	2	0.2217	2.25	1.5	-0.75
sp|P27623|TAGD_BACSU	9	10	10	11	11	7	11	12	0.371851	10	10.25	0.25
sp|P27876|TPIS_BACSU	4	1	1	1	2	0	2	0	0.549076	1.75	1	-0.75
sp|P28015|SP5G_BACSU	2	2	3	1	2	1	1	2	0.342782	2	1.5	-0.5
sp|P28264|FTSA_BACSU	16	16	20	22	19	22	18	22	0.371851	18.5	20.25	1.75
sp|P28366|SECA_BACSU	43	55	47	69	55	48	49	63	0.663117	53.5	53.75	0.25
sp|P28367|RF2_BACSU	1	1	1	2	3	1	2	1	0.404657	1.25	1.75	0.5
sp|P28368|YVYD_BACSU	0	2	2	2	2	2	4	3	0.0982099	1.5	2.75	1.25
sp|P28598|CH60_BACSU	194	143	152	83	186	159	151	120	0.77283	143	154	11
sp|P28599|CH10_BACSU	1	0	0	0	2	1	2	1	0.0324733	0.25	1.5	1.25
sp|P28611|MOTA_BACSU	9	11	18	16	16	14	18	18	0.297483	13.5	16.5	3
sp|P28612|MOTB_BACSU	5	8	8	10	9	11	10	9	0.105911	7.75	9.75	2
sp|P28619|RNPH_BACSU	3	1	1	1	2	1	2	0	0.876955	1.5	1.25	-0.25
sp|P28628|LEPS_BACSU	5	11	7	9	9	9	11	10	0.297483	8	9.75	1.75
sp|P28820|PABB_BACSU	0	0	0	0	0	0	0	0	NA	0	0	0
sp|P28822|DHPS_BACSU	0	0	0	0	0	0	0	1	0.317311	0	0.25	0.25
sp|P28823|FOLB_BACSU	0	0	0	0	0	0	0	0	NA	0	0	0
sp|P29072|CHEA_BACSU	23	27	30	33	29	28	32	28	0.771503	28.25	29.25	1
sp|P29252|HPPK_BACSU	2	2	1	3	3	3	3	2	0.154729	2	2.75	0.75
sp|P29726|PURA_BACSU	15	19	9	14	19	14	15	18	0.462382	14.25	16.5	2.25
sp|P29727|GUAA_BACSU	11	10	10	12	11	11	14	14	0.134169	10.75	12.5	1.75
sp|P30300|GLPP_BACSU	1	2	3	4	3	3	2	3	0.756818	2.5	2.75	0.25
sp|P30949|GSA_BACSU	8	7	8	10	8	6	10	12	0.655232	8.25	9	0.75
sp|P30950|HEM2_BACSU	3	1	7	2	1	2	4	2	0.655232	3.25	2.25	-1
sp|P31080|LEXA_BACSU	3	3	2	1	2	4	4	2	0.368803	2.25	3	0.75
sp|P31102|AROB_BACSU	4	3	5	5	4	5	6	7	0.180403	4.25	5.5	1.25
sp|P31103|NDK_BACSU	3	3	1	2	2	1	3	2	0.646767	2.25	2	-0.25
sp|P31104|AROC_BACSU	10	11	15	9	11	10	11	13	0.655232	11.25	11.25	0
sp|P31105|CHER_BACSU	6	7	7	11	9	5	10	10	0.770153	7.75	8.5	0.75
sp|P31112|HEPS1_BACSU	3	3	5	6	3	5	8	7	0.297483	4.25	5.75	1.5
sp|P31113|UBIE_BACSU	3	2	6	8	8	3	8	8	0.215476	4.75	6.75	2
sp|P31114|HEPS2_BACSU	1	1	2	2	1	1	2	1	0.494525	1.5	1.25	-0.25
sp|P31847|YPUA_BACSU	6	10	12	13	7	8	8	6	0.188582	10.25	7.25	-3
sp|P32081|CSPB_BACSU	108	87	120	56	90	102	101	44	0.563703	92.75	84.25	-8.5
sp|P32393|COMEB_BACSU	0	0	0	0	0	0	0	0	NA	0	0	0
sp|P32395|DCUP_BACSU	0	1	1	2	0	0	3	1	0.761518	1	1	0
sp|P32396|HEMH_BACSU	0	0	0	0	0	0	1	0	0.317311	0	0.25	0.25
sp|P32397|PPOX_BACSU	6	3	6	8	5	7	4	9	0.771503	5.75	6.25	0.5
sp|P32398|YHGD_BACSU	1	1	0	1	1	1	1	1	0.317311	0.75	1	0.25
sp|P32399|YHGE_BACSU	19	15	21	22	17	17	18	20	0.38363	19.25	18	-1.25
sp|P32436|DEGV_BACSU	1	2	2	2	2	2	1	1	0.494525	1.75	1.5	-0.25
sp|P32437|YVYE_BACSU	0	0	0	0	0	0	0	0	NA	0	0	0
sp|P32726|RIMP_BACSU	6	2	6	0	4	7	6	1	0.554113	3.5	4.5	1
sp|P32727|NUSA_BACSU	15	11	20	27	17	15	16	17	0.883853	18.25	16.25	-2
sp|P32728|YLXR_BACSU	3	4	4	2	5	3	1	0	0.465124	3.25	2.25	-1
sp|P32729|YLXQ_BACSU	1	3	1	0	0	0	0	0	0.0455003	1.25	0	-1.25
sp|P32731|RBFA_BACSU	3	5	6	4	5	6	6	5	0.224765	4.5	5.5	1
sp|P32732|TRUB_BACSU	0	2	0	0	1	2	2	1	0.12663	0.5	1.5	1
sp|P32959|PBPE_BACSU	1	1	0	0	0	0	0	0	0.12663	0.5	0	-0.5
sp|P33166|EFTU_BACSU	115	100	111	132	116	132	132	164	0.075927	114.5	136	21.5
sp|P33189|YHXA_BACSU	1	0	0	0	0	0	0	1	1	0.25	0.25	0
sp|P33690|COMQ_BACSU	0	0	0	4	0	0	0	0	0.317311	1	0	-1
sp|P34956|QOX1_BACSU	18	19	24	31	28	21	26	21	0.561363	23	24	1
sp|P34957|QOX2_BACSU	20	21	29	36	24	24	26	28	1	26.5	25.5	-1
sp|P34958|QOX3_BACSU	0	0	1	3	0	0	0	3	0.617075	1	0.75	-0.25
sp|P35136|SERA_BACSU	18	17	14	26	26	20	22	25	0.191267	18.75	23.25	4.5
sp|P35137|PPIB_BACSU	4	1	1	1	3	2	1	1	0.740857	1.75	1.75	0
sp|P35146|AROD_BACSU	0	0	0	0	0	0	0	0	NA	0	0	0
sp|P35154|SCPA_BACSU	2	2	2	4	4	4	3	3	0.12663	2.5	3.5	1
sp|P35155|SCPB_BACSU	0	1	0	1	0	0	0	0	0.12663	0.5	0	-0.5
sp|P35156|YPUI_BACSU	0	1	0	0	0	0	0	0	0.317311	0.25	0	-0.25
sp|P35159|RLUB_BACSU	8	14	13	9	13	17	16	9	0.242526	11	13.75	2.75
sp|P35160|RESA_BACSU	2	1	1	3	0	0	0	2	0.0994249	1.75	0.5	-1.25
sp|P35161|RESB_BACSU	3	2	2	4	4	3	3	4	0.2217	2.75	3.5	0.75
sp|P35162|RESC_BACSU	1	0	0	0	0	0	0	0	0.317311	0.25	0	-0.25
sp|P35163|RESD_BACSU	4	4	2	8	4	4	7	6	0.538472	4.5	5.25	0.75
sp|P35164|RESE_BACSU	10	8	12	19	10	9	11	14	0.884549	12.25	11	-1.25
sp|P35165|SIGX_BACSU	7	4	8	7	4	5	7	7	0.438839	6.5	5.75	-0.75
sp|P35166|RSIX_BACSU	6	6	5	9	9	7	10	9	0.0740957	6.5	8.75	2.25
sp|P35528|FLIP_BACSU	0	0	2	0	0	0	0	0	0.317311	0.5	0	-0.5
sp|P35536|FLIZ_BACSU	1	0	2	1	0	1	1	1	0.617075	1	0.75	-0.25
sp|P35620|FLHA_BACSU	4	4	7	10	9	9	12	10	0.105911	6.25	10	3.75
sp|P36430|SYL_BACSU	3	5	4	7	3	1	4	4	0.180403	4.75	3	-1.75
sp|P36839|ARGD_BACSU	1	0	0	0	0	0	0	1	1	0.25	0.25	0
sp|P36944|RBSR_BACSU	4	5	5	11	4	7	6	4	0.765955	6.25	5.25	-1
sp|P36945|RBSK_BACSU	2	2	1	1	1	2	2	1	1	1.5	1.5	0
sp|P36946|RBSD_BACSU	0	0	0	1	0	0	0	0	0.317311	0.25	0	-0.25
sp|P36947|RBSA_BACSU	25	29	24	42	35	30	32	43	0.148915	30	35	5
sp|P36948|RBSC_BACSU	3	9	5	15	5	5	10	11	0.76738	8	7.75	-0.25
sp|P36949|RBSB_BACSU	19	31	22	41	31	24	28	40	0.663117	28.25	30.75	2.5
sp|P37105|SRP54_BACSU	10	15	18	17	15	13	17	15	0.655232	15	15	0
sp|P37251|ILVB_BACSU	0	0	0	0	0	0	0	0	NA	0	0	0
sp|P37253|ILVC_BACSU	5	6	9	8	7	7	7	7	1	7	7	0
sp|P37437|RL9_BACSU	9	7	6	2	6	4	2	1	0.144051	6	3.25	-2.75
sp|P37454|EXOA_BACSU	1	1	1	2	0	0	0	1	0.0398326	1.25	0.25	-1
sp|P37455|SSB1_BACSU	2	1	1	0	0	0	0	0	0.0455003	1	0	-1
sp|P37464|SYS_BACSU	9	4	8	8	9	11	9	7	0.233779	7.25	9	1.75
sp|P37465|SYM_BACSU	14	11	18	16	20	15	16	17	0.309424	14.75	17	2.25
sp|P37467|XPAC_BACSU	1	0	0	0	0	0	0	0	0.317311	0.25	0	-0.25
sp|P37468|RSMA_BACSU	11	15	10	6	9	11	11	3	0.554113	10.5	8.5	-2
sp|P37469|DNAC_BACSU	5	5	3	6	3	3	5	6	0.646767	4.75	4.25	-0.5
sp|P37470|PTH_BACSU	0	1	0	1	2	2	1	0	0.2217	0.5	1.25	0.75
sp|P37471|DIVIC_BACSU	0	0	0	2	1	0	1	1	0.429195	0.5	0.75	0.25
sp|P37472|HPRT_BACSU	5	2	2	0	3	0	0	0	0.278446	2.25	0.75	-1.5
sp|P37474|MFD_BACSU	21	27	25	27	32	27	28	26	0.139135	25	28.25	3.25
sp|P37476|FTSH_BACSU	77	69	81	122	91	79	81	113	0.467825	87.25	91	3.75
sp|P37477|SYK_BACSU	32	30	32	29	36	34	39	23	0.245383	30.75	33	2.25
sp|P37478|YYCF_BACSU	8	6	7	10	9	9	9	10	0.180403	7.75	9.25	1.5
sp|P37482|YYCB_BACSU	0	0	0	1	1	2	2	2	0.0219468	0.25	1.75	1.5
sp|P37484|YYBT_BACSU	5	3	4	8	5	5	5	6	0.441949	5	5.25	0.25
sp|P37485|YYBS_BACSU	0	0	0	1	2	0	1	1	0.154729	0.25	1	0.75
sp|P37487|PPAC_BACSU	10	4	7	11	7	7	5	8	0.554113	8	6.75	-1.25
sp|P37494|YYBJ_BACSU	10	9	10	12	10	12	12	15	0.129155	10.25	12.25	2
sp|P37502|YYBB_BACSU	0	0	0	0	0	0	0	0	NA	0	0	0
sp|P37512|YYAL_BACSU	0	0	0	0	0	0	0	0	NA	0	0	0
sp|P37513|YYAK_BACSU	2	2	2	1	2	2	1	1	0.494525	1.75	1.5	-0.25
sp|P37518|ENGD_BACSU	25	27	22	34	26	22	30	34	0.770153	27	28	1
sp|P37519|YYAE_BACSU	0	1	0	2	0	0	2	0	0.617075	0.75	0.5	-0.25
sp|P37522|SOJ_BACSU	6	7	4	9	8	4	6	8	1	6.5	6.5	0
sp|P37524|NOC_BACSU	5	4	6	7	7	8	8	5	0.141599	5.5	7	1.5
sp|P37527|PDXS_BACSU	7	6	3	5	7	4	8	5	0.558986	5.25	6	0.75
sp|P37528|PDXT_BACSU	1	0	0	1	0	0	0	0	0.12663	0.5	0	-0.5
sp|P37529|DCK_BACSU	2	2	0	2	1	1	1	3	0.761518	1.5	1.5	0
sp|P37530|DGK_BACSU	0	0	0	0	0	1	0	0	0.317311	0	0.25	0.25
sp|P37535|YAAN_BACSU	4	7	7	6	7	5	5	8	0.765955	6	6.25	0.25
sp|P37537|KTHY_BACSU	2	3	1	2	2	2	3	1	1	2	2	0
sp|P37538|YAAQ_BACSU	0	1	1	0	0	0	0	0	0.12663	0.5	0	-0.5
sp|P37540|HOLB_BACSU	3	1	1	2	2	3	2	2	0.349575	1.75	2.25	0.5
sp|P37541|YAAT_BACSU	3	5	2	9	7	8	6	9	0.191267	4.75	7.5	2.75
sp|P37542|YABA_BACSU	0	0	0	0	0	0	0	0	NA	0	0	0
sp|P37543|YABB_BACSU	3	2	2	4	2	4	2	2	0.617075	2.75	2.5	-0.25
sp|P37544|RSMI_BACSU	2	3	6	2	3	5	3	2	0.761518	3.25	3.25	0
sp|P37545|YABD_BACSU	1	0	0	1	2	1	2	0	0.2217	0.5	1.25	0.75
sp|P37546|YABE_BACSU	3	2	5	4	1	1	4	1	0.101591	3.5	1.75	-1.75
sp|P37547|YABF_BACSU	2	0	2	0	1	3	1	0	0.764503	1	1.25	0.25
sp|P37550|ISPE_BACSU	4	5	6	5	5	6	6	4	0.646767	5	5.25	0.25
sp|P37551|PURR_BACSU	2	2	3	3	1	3	1	2	0.2217	2.5	1.75	-0.75
sp|P37552|YABJ_BACSU	3	3	2	0	1	1	1	0	0.177634	2	0.75	-1.25
sp|P37556|YABN_BACSU	7	8	9	9	7	6	11	9	0.881684	8.25	8.25	0
sp|P37557|YABO_BACSU	2	3	2	2	3	2	3	2	0.494525	2.25	2.5	0.25
sp|P37560|YABR_BACSU	1	1	3	0	0	0	1	0	0.154729	1.25	0.25	-1
sp|P37564|COAX_BACSU	1	0	0	0	0	1	0	0	1	0.25	0.25	0
sp|P37565|HSLO_BACSU	0	0	0	0	0	0	0	0	NA	0	0	0
sp|P37566|YACD_BACSU	9	13	13	14	15	10	15	19	0.144051	12.25	14.75	2.5
sp|P37567|DUS1_BACSU	0	0	0	0	2	0	0	0	0.317311	0	0.5	0.5
sp|P37569|YACH_BACSU	3	0	0	0	3	2	1	1	0.177634	0.75	1.75	1
sp|P37570|YACI_BACSU	9	4	5	5	9	8	6	9	0.136658	5.75	8	2.25
sp|P37571|CLPC_BACSU	67	60	59	77	79	54	61	72	0.77283	65.75	66.5	0.75
sp|P37572|RADA_BACSU	3	5	3	5	7	7	6	4	0.0777599	4	6	2
sp|P37573|DISA_BACSU	5	3	4	2	4	3	1	6	1	3.5	3.5	0
sp|P37580|FHUD_BACSU	16	19	19	24	27	20	19	26	0.139135	19.5	23	3.5
sp|P37585|MURG_BACSU	17	16	16	18	19	19	22	21	0.0194187	16.75	20.25	3.5
sp|P37599|CHEV_BACSU	1	4	10	9	4	8	8	8	0.881684	6	7	1
sp|P37808|ATPA_BACSU	70	63	72	90	81	78	85	86	0.248213	73.75	82.5	8.75
sp|P37809|ATPB_BACSU	118	122	136	196	139	115	148	170	0.77283	143	143	0
sp|P37810|ATPG_BACSU	19	18	17	30	16	18	20	19	0.770153	21	18.25	-2.75
sp|P37811|ATPD_BACSU	9	9	10	12	9	8	7	8	0.0371882	10	8	-2
sp|P37812|ATPE_BACSU	3	5	6	5	5	5	4	5	0.740857	4.75	4.75	0
sp|P37813|ATP6_BACSU	19	15	20	24	20	17	18	21	0.884549	19.5	19	-0.5
sp|P37814|ATPF_BACSU	20	18	27	28	18	17	18	21	0.139135	23.25	18.5	-4.75
sp|P37869|ENO_BACSU	40	34	44	30	42	40	47	26	0.663117	37	38.75	1.75
sp|P37870|RPOB_BACSU	64	63	92	55	72	81	84	57	0.563703	68.5	73.5	5
sp|P37871|RPOC_BACSU	73	77	102	63	74	89	86	68	0.77283	78.75	79.25	0.5
sp|P37872|YBXB_BACSU	9	5	13	2	7	9	9	5	0.881684	7.25	7.5	0.25
sp|P37876|YTXK_BACSU	8	8	11	16	14	11	13	14	0.303525	10.75	13	2.25
sp|P37877|ACKA_BACSU	23	22	25	31	22	24	26	32	0.663117	25.25	26	0.75
sp|P37887|CYSK_BACSU	5	4	2	2	8	2	4	3	0.655232	3.25	4.25	1
sp|P37940|ODBA_BACSU	4	5	6	5	5	5	6	3	0.876955	5	4.75	-0.25
sp|P37941|ODBB_BACSU	3	5	3	6	4	5	6	4	0.554113	4.25	4.75	0.5
sp|P37942|ODB2_BACSU	10	10	11	12	9	11	12	10	0.764503	10.75	10.5	-0.25
sp|P37944|AROK_BACSU	0	0	0	2	1	2	2	2	0.0819903	0.5	1.75	1.25
sp|P37945|LON1_BACSU	32	31	33	34	41	30	36	37	0.248213	32.5	36	3.5
sp|P37946|THD1_BACSU	4	2	1	2	5	4	2	5	0.0994249	2.25	4	1.75
sp|P37948|GLPT_BACSU	19	29	23	29	31	28	34	35	0.0814291	25	32	7
sp|P37949|LEPA_BACSU	16	20	24	29	21	23	28	26	0.563703	22.25	24.5	2.25
sp|P37954|UVRB_BACSU	3	3	2	7	6	2	5	8	0.465124	3.75	5.25	1.5
sp|P37958|MECA1_BACSU	0	1	0	1	2	1	2	3	0.035993	0.5	2	1.5
sp|P37960|MRGA_BACSU	0	0	0	0	0	0	0	0	NA	0	0	0
sp|P37965|GLPQ_BACSU	4	2	2	6	2	4	4	2	0.75183	3.5	3	-0.5
sp|P37967|PNBA_BACSU	0	0	0	0	0	0	0	0	NA	0	0	0
sp|P38021|OAT_BACSU	32	23	32	27	36	24	30	40	0.38363	28.5	32.5	4
sp|P38022|ROCR_BACSU	1	3	2	3	1	1	3	6	1	2.25	2.75	0.5
sp|P38049|YHGC_BACSU	3	3	2	2	2	2	2	2	0.12663	2.5	2	-0.5
sp|P38050|PBPF_BACSU	2	4	4	5	2	1	2	2	0.0441355	3.75	1.75	-2
sp|P38424|ENGB_BACSU	9	10	15	3	10	14	12	6	0.663117	9.25	10.5	1.25
sp|P38493|KCY_BACSU	4	4	2	2	3	3	3	3	1	3	3	0
sp|P38494|RS1H_BACSU	35	36	27	17	40	33	42	24	0.386476	28.75	34.75	6
sp|P39062|ACSA_BACSU	2	4	0	6	3	1	0	3	0.465124	3	1.75	-1.25
sp|P39063|YTXD_BACSU	2	3	2	1	3	1	2	2	1	2	2	0
sp|P39064|YTXE_BACSU	0	1	1	3	1	0	1	3	1	1.25	1.25	0
sp|P39065|ACUA_BACSU	0	2	0	0	0	0	0	0	0.317311	0.5	0	-0.5
sp|P39066|ACUB_BACSU	0	0	0	0	0	0	0	1	0.317311	0	0.25	0.25
sp|P39070|CLPQ_BACSU	1	0	0	0	0	0	1	0	1	0.25	0.25	0
sp|P39071|DHBA_BACSU	7	5	3	6	10	4	4	9	0.561363	5.25	6.75	1.5
sp|P39075|BMRR_BACSU	0	0	0	1	0	1	0	1	0.494525	0.25	0.5	0.25
sp|P39115|EXPZ_BACSU	1	3	0	4	1	0	2	3	0.659243	2	1.5	-0.5
sp|P39119|CISY_BACSU	0	1	1	0	1	0	1	2	0.342782	0.5	1	0.5
sp|P39120|CISY2_BACSU	17	14	13	18	13	6	8	12	0.029401	15.5	9.75	-5.75
sp|P39121|DEOC_BACSU	3	0	0	0	0	0	0	0	0.317311	0.75	0	-0.75
sp|P39126|IDH_BACSU	27	23	24	27	29	23	23	32	0.765955	25.25	26.75	1.5
sp|P39127|CITR_BACSU	2	2	2	3	3	0	4	2	0.756818	2.25	2.25	0
sp|P39131|MNAA_BACSU	0	0	0	0	1	0	0	1	0.12663	0	0.5	0.5
sp|P39132|YHBE_BACSU	1	0	0	1	0	0	1	2	0.75183	0.5	0.75	0.25
sp|P39133|YHBF_BACSU	1	2	1	1	0	3	0	2	0.880933	1.25	1.25	0
sp|P39137|ROCE_BACSU	1	2	3	3	0	1	0	2	0.075927	2.25	0.75	-1.5
sp|P39138|ARGI_BACSU	2	3	2	2	3	1	2	4	0.756818	2.25	2.5	0.25
sp|P39141|NUPC_BACSU	5	5	4	3	4	3	2	5	0.368803	4.25	3.5	-0.75
sp|P39142|PDP_BACSU	18	17	15	19	19	15	19	23	0.297483	17.25	19	1.75
sp|P39148|GLYA_BACSU	20	14	18	10	21	13	16	11	1	15.5	15.25	-0.25
sp|P39149|UPP_BACSU	6	11	9	6	12	11	10	9	0.141599	8	10.5	2.5
sp|P39153|YWLC_BACSU	2	0	0	0	0	0	0	1	0.850107	0.5	0.25	-0.25
sp|P39155|YWLE_BACSU	1	1	1	0	0	0	0	0	0.040424	0.75	0	-0.75
sp|P39156|YWLF_BACSU	0	0	0	0	0	0	0	0	NA	0	0	0
sp|P39157|YWLG_BACSU	0	0	0	0	0	0	0	0	NA	0	0	0
sp|P39158|CSPC_BACSU	2	2	3	1	0	0	0	0	0.0132383	2	0	-2
sp|P39209|TLPC_BACSU	11	9	7	14	7	8	6	7	0.075927	10.25	7	-3.25
sp|P39214|MCPA_BACSU	19	25	28	29	27	29	22	29	0.554113	25.25	26.75	1.5
sp|P39215|MCPB_BACSU	23	28	42	34	30	24	29	35	1	31.75	29.5	-2.25
sp|P39216|TLPA_BACSU	5	7	9	8	6	9	5	8	0.883143	7.25	7	-0.25
sp|P39217|TLPB_BACSU	12	18	23	15	13	18	11	17	0.467825	17	14.75	-2.25
sp|P39456|TCYC_BACSU	3	2	5	5	6	2	5	4	0.655232	3.75	4.25	0.5
sp|P39574|GAL1_BACSU	3	1	0	2	0	3	1	0	0.549076	1.5	1	-0.5
sp|P39575|GALT_BACSU	0	0	0	0	0	0	0	0	NA	0	0	0
sp|P39576|ILVE2_BACSU	7	12	9	13	10	11	12	15	0.467825	10.25	12	1.75
sp|P39577|DLTE_BACSU	2	0	0	2	1	1	2	3	0.368803	1	1.75	0.75
sp|P39578|DLTD_BACSU	17	20	22	21	21	21	19	24	0.554113	20	21.25	1.25
sp|P39579|DLTC_BACSU	1	2	1	1	2	1	1	1	1	1.25	1.25	0
sp|P39580|DLTB_BACSU	7	6	5	5	5	6	5	3	0.278446	5.75	4.75	-1
sp|P39581|DLTA_BACSU	9	6	8	10	11	8	11	10	0.141599	8.25	10	1.75
sp|P39583|YWAC_BACSU	0	0	0	2	0	1	0	1	0.738883	0.5	0.5	0
sp|P39586|YWBC_BACSU	0	0	0	0	0	0	0	0	NA	0	0	0
sp|P39587|YWBD_BACSU	6	10	8	4	7	9	7	2	0.771503	7	6.25	-0.75
sp|P39592|YWBI_BACSU	0	0	0	0	0	0	0	0	NA	0	0	0
sp|P39593|THIM_BACSU	3	2	3	1	5	0	1	3	0.881684	2.25	2.25	0
sp|P39594|THIE_BACSU	0	0	0	0	0	0	0	0	NA	0	0	0
sp|P39595|YWBL_BACSU	4	3	6	8	8	4	6	7	0.462382	5.25	6.25	1
sp|P39596|YWBM_BACSU	13	20	20	19	17	15	13	19	0.239639	18	16	-2
sp|P39597|YWBN_BACSU	6	7	11	10	14	11	12	10	0.0795941	8.5	11.75	3.25
sp|P39598|YWBO_BACSU	0	0	0	0	0	0	0	0	NA	0	0	0
sp|P39601|YWCC_BACSU	1	0	0	0	0	2	2	0	0.317311	0.25	1	0.75
sp|P39602|YWCD_BACSU	1	0	2	0	0	0	0	0	0.13057	0.75	0	-0.75
sp|P39604|YWCF_BACSU	0	0	1	2	2	3	5	2	0.0371882	0.75	3	2.25
sp|P39605|NFRA1_BACSU	0	0	0	0	0	0	0	0	NA	0	0	0
sp|P39610|PDXK_BACSU	4	4	4	2	3	1	3	4	0.278446	3.5	2.75	-0.75
sp|P39614|YWDF_BACSU	1	1	0	2	0	0	0	4	0.438839	1	1	0
sp|P39615|UNG_BACSU	1	0	1	0	1	0	2	2	0.2217	0.5	1.25	0.75
sp|P39616|ALDH2_BACSU	2	3	3	3	2	2	1	1	0.0324733	2.75	1.5	-1.25
sp|P39618|YWDJ_BACSU	0	0	0	0	2	0	0	1	0.13057	0	0.75	0.75
sp|P39633|DHE2_BACSU	16	13	11	14	15	16	14	19	0.144051	13.5	16	2.5
sp|P39634|ROCA_BACSU	19	16	11	14	19	18	12	13	0.884549	15	15.5	0.5
sp|P39636|ROCC_BACSU	1	2	2	1	1	0	1	1	0.0955807	1.5	0.75	-0.75
sp|P39644|YWFH_BACSU	0	1	1	2	0	0	0	3	0.438839	1	0.75	-0.25
sp|P39645|YWFI_BACSU	4	4	5	4	4	4	4	5	1	4.25	4.25	0
sp|P39646|PTAS_BACSU	10	3	2	2	5	1	2	3	0.655232	4.25	2.75	-1.5
sp|P39647|CYSL_BACSU	2	1	0	0	1	0	1	1	0.874367	0.75	0.75	0
sp|P39648|YWFL_BACSU	1	2	2	4	2	2	2	4	0.617075	2.25	2.5	0.25
sp|P39651|YWFO_BACSU	0	0	0	0	0	0	0	0	NA	0	0	0
sp|P39738|FLID_BACSU	16	12	18	15	13	9	15	13	0.188582	15.25	12.5	-2.75
sp|P39739|FLIS_BACSU	1	1	1	0	0	0	0	0	0.040424	0.75	0	-0.75
sp|P39751|MBL_BACSU	26	27	22	34	30	27	27	35	0.236724	27.25	29.75	2.5
sp|P39753|FLHP_BACSU	1	1	1	2	1	1	0	1	0.185877	1.25	0.75	-0.5
sp|P39757|MOAA_BACSU	0	1	0	2	0	1	0	0	0.404657	0.75	0.25	-0.5
sp|P39758|ABH_BACSU	2	0	1	2	2	2	2	1	0.404657	1.25	1.75	0.5
sp|P39759|YKQA_BACSU	0	0	0	0	0	0	0	1	0.317311	0	0.25	0.25
sp|P39760|KTRC_BACSU	4	9	8	8	7	7	9	11	0.659243	7.25	8.5	1.25
sp|P39761|ADEC_BACSU	2	1	4	6	3	4	5	5	0.465124	3.25	4.25	1
sp|P39762|AMPS_BACSU	1	0	0	1	0	0	1	1	1	0.5	0.5	0
sp|P39763|MREBH_BACSU	3	3	3	7	7	4	4	5	0.177634	4	5	1
sp|P39764|KINC_BACSU	4	5	7	11	6	6	6	9	0.76738	6.75	6.75	0
sp|P39765|PYRR_BACSU	1	1	1	2	4	2	3	3	0.0246533	1.25	3	1.75
sp|P39766|PYRP_BACSU	14	11	8	11	13	10	11	12	0.76738	11	11.5	0.5
sp|P39771|PURT_BACSU	1	0	0	1	0	0	0	0	0.12663	0.5	0	-0.5
sp|P39772|SYN_BACSU	23	26	29	14	22	24	25	12	0.386476	23	20.75	-2.25
sp|P39773|GPMI_BACSU	8	9	8	12	12	9	10	10	0.236724	9.25	10.25	1
sp|P39778|CLPY_BACSU	7	12	12	19	16	14	13	19	0.188582	12.5	15.5	3
sp|P39779|CODY_BACSU	13	11	14	15	13	11	13	11	0.224765	13.25	12	-1.25
sp|P39787|DNAD_BACSU	1	1	1	1	1	1	1	1	NA	1	1	0
sp|P39788|END3_BACSU	1	0	2	0	0	1	2	0	1	0.75	0.75	0
sp|P39789|YPOC_BACSU	0	0	0	0	0	0	0	0	NA	0	0	0
sp|P39792|RECU_BACSU	0	0	0	1	1	3	2	1	0.0336351	0.25	1.75	1.5
sp|P39793|PBPA_BACSU	31	35	37	61	40	34	44	49	0.563703	41	41.75	0.75
sp|P39794|PTTBC_BACSU	23	25	19	46	37	31	33	37	0.245383	28.25	34.5	6.25
sp|P39795|TREC_BACSU	10	2	6	13	6	4	9	5	0.467825	7.75	6	-1.75
sp|P39796|TRER_BACSU	2	1	1	1	1	1	1	1	0.317311	1.25	1	-0.25
sp|P39802|CHEW_BACSU	5	4	3	6	7	4	4	5	0.655232	4.5	5	0.5
sp|P39803|YITT_BACSU	2	3	3	4	3	3	4	4	0.342782	3	3.5	0.5
sp|P39805|LICT_BACSU	0	1	0	0	0	1	1	0	0.494525	0.25	0.5	0.25
sp|P39807|YVYF_BACSU	0	0	0	0	0	0	0	0	NA	0	0	0
sp|P39810|FLGK_BACSU	6	5	7	10	3	3	5	2	0.0284295	7	3.25	-3.75
sp|P39812|GLTA_BACSU	0	0	0	0	0	0	0	0	NA	0	0	0
sp|P39814|TOP1_BACSU	15	19	27	14	22	19	27	17	0.380746	18.75	21.25	2.5
sp|P39815|TRMFO_BACSU	8	10	12	5	7	9	7	7	0.374857	8.75	7.5	-1.25
sp|P39816|PTW3C_BACSU	10	17	10	15	14	9	10	16	0.554113	13	12.25	-0.75
sp|P39820|PROB_BACSU	4	4	4	5	4	4	3	6	0.740857	4.25	4.25	0
sp|P39821|PROA_BACSU	18	15	15	14	19	15	19	18	0.0994249	15.5	17.75	2.25
sp|P39822|PSD_BACSU	3	3	4	6	6	3	5	4	0.549076	4	4.5	0.5
sp|P39845|PPSA_BACSU	1	2	1	0	0	0	1	0	0.154729	1	0.25	-0.75
sp|P39846|PPSB_BACSU	0	1	0	2	0	0	0	0	0.13057	0.75	0	-0.75
sp|P39847|PPSC_BACSU	1	2	1	0	0	0	1	0	0.154729	1	0.25	-0.75
sp|P39848|LYTD_BACSU	3	0	3	4	3	0	4	1	0.764503	2.5	2	-0.5
sp|P39912|AROG_BACSU	21	22	27	32	28	30	33	33	0.0814291	25.5	31	5.5
sp|P39914|YTXJ_BACSU	0	0	0	0	0	0	0	0	NA	0	0	0
sp|P40332|YISS_BACSU	0	0	0	0	0	0	0	0	NA	0	0	0
sp|P40399|RSBU_BACSU	3	1	0	3	0	1	1	4	0.880933	1.75	1.5	-0.25
sp|P40405|SWRB_BACSU	2	2	3	3	0	1	2	2	0.0631732	2.5	1.25	-1.25
sp|P40408|YBBB_BACSU	1	2	0	0	4	0	2	2	0.224765	0.75	2	1.25
sp|P40409|FEUA_BACSU	19	17	6	20	38	13	24	59	0.148915	15.5	33.5	18
sp|P40410|FEUB_BACSU	1	1	0	0	1	0	0	2	0.75183	0.5	0.75	0.25
sp|P40735|ECFA1_BACSU	1	1	1	1	2	3	3	1	0.0455003	1	2.25	1.25
sp|P40737|YXXD_BACSU	2	0	2	1	1	0	0	0	0.118991	1.25	0.25	-1
sp|P40739|PTV3B_BACSU	9	11	12	18	10	12	12	12	0.877782	12.5	11.5	-1
sp|P40740|BGLH_BACSU	3	2	2	7	2	1	2	5	0.35617	3.5	2.5	-1
sp|P40742|YLXH_BACSU	2	0	2	1	2	1	1	2	0.75183	1.25	1.5	0.25
sp|P40747|YUXG_BACSU	0	0	0	0	0	0	0	0	NA	0	0	0
sp|P40750|PBPD_BACSU	14	18	17	27	15	16	14	24	0.467825	19	17.25	-1.75
sp|P40761|YUXK_BACSU	3	2	2	3	2	1	3	1	0.2217	2.5	1.75	-0.75
sp|P40766|YPMR_BACSU	2	3	1	2	1	1	1	1	0.0455003	2	1	-1
sp|P40767|CWLO_BACSU	0	0	1	0	0	1	0	1	0.494525	0.25	0.5	0.25
sp|P40773|YFJL_BACSU	0	0	0	2	0	0	0	2	1	0.5	0.5	0
sp|P40778|MURC_BACSU	6	4	5	8	6	7	4	5	0.883143	5.75	5.5	-0.25
sp|P40779|YTXG_BACSU	1	0	1	3	1	1	1	0	0.617075	1.25	0.75	-0.5
sp|P40780|YTXH_BACSU	1	3	4	4	0	0	0	2	0.0371882	3	0.5	-2.5
sp|P40871|DHBE_BACSU	15	9	4	7	15	3	5	15	1	8.75	9.5	0.75
sp|P40924|PGK_BACSU	26	24	33	30	28	26	31	36	0.467825	28.25	30.25	2
sp|P40950|YUXN_BACSU	0	0	0	0	0	0	0	0	NA	0	0	0
sp|P42060|RL22_BACSU	48	48	53	24	45	43	49	21	0.38363	43.25	39.5	-3.75
sp|P42062|APPB_BACSU	2	1	1	2	1	4	2	1	0.75183	1.5	2	0.5
sp|P42063|APPC_BACSU	1	2	0	3	0	2	2	3	0.764503	1.5	1.75	0.25
sp|P42064|APPD_BACSU	2	2	2	3	0	1	1	1	0.0151862	2.25	0.75	-1.5
sp|P42065|APPF_BACSU	3	4	5	5	1	0	0	3	0.0274686	4.25	1	-3.25
sp|P42084|HUTI_BACSU	3	1	0	8	0	0	0	3	0.215476	3	0.75	-2.25
sp|P42085|XPT_BACSU	0	0	0	0	0	0	0	0	NA	0	0	0
sp|P42086|PBUX_BACSU	2	2	1	3	1	1	2	1	0.154729	2	1.25	-0.75
sp|P42095|RECO_BACSU	0	0	0	1	1	1	1	1	0.040424	0.25	1	0.75
sp|P42105|YXAF_BACSU	1	2	2	0	0	0	0	0	0.0455003	1.25	0	-1.25
sp|P42108|YXAI_BACSU	2	3	3	3	0	2	1	2	0.0336351	2.75	1.25	-1.5
sp|P42182|ERA_BACSU	10	7	10	7	9	9	10	9	0.759982	8.5	9.25	0.75
sp|P42199|TCYA_BACSU	19	19	26	21	20	16	18	18	0.0795941	21.25	18	-3.25
sp|P42200|TCYB_BACSU	5	4	6	8	4	5	5	5	0.352897	5.75	4.75	-1
sp|P42239|YCBG_BACSU	1	0	1	2	0	1	1	0	0.342782	1	0.5	-0.5
sp|P42242|YCBJ_BACSU	0	0	0	2	0	0	0	3	0.850107	0.5	0.75	0.25
sp|P42244|YCBL_BACSU	0	0	0	0	0	0	0	0	NA	0	0	0
sp|P42246|YCBN_BACSU	3	1	0	3	0	1	0	1	0.2217	1.75	0.5	-1.25
sp|P42250|YCBR_BACSU	2	0	1	0	1	0	1	0	0.75183	0.75	0.5	-0.25
sp|P42297|YXIE_BACSU	0	0	0	1	0	0	0	1	1	0.25	0.25	0
sp|P42298|YXIF_BACSU	3	3	3	5	3	4	4	4	0.429195	3.5	3.75	0.25
sp|P42299|YXIG_BACSU	0	0	0	0	0	0	0	0	NA	0	0	0
sp|P42305|DBPA_BACSU	9	7	10	6	8	8	6	9	0.768779	8	7.75	-0.25
sp|P42312|NUPG_BACSU	3	2	3	5	3	3	4	5	0.438839	3.25	3.75	0.5
sp|P42318|YXJG_BACSU	0	0	0	0	0	0	0	0	NA	0	0	0
sp|P42319|YXJH_BACSU	0	0	0	0	0	0	0	0	NA	0	0	0
sp|P42399|YCKA_BACSU	0	1	0	3	2	1	2	3	0.236724	1	2	1
sp|P42400|YCKB_BACSU	7	7	8	12	10	9	10	11	0.242526	8.5	10	1.5
sp|P42403|BGLC_BACSU	0	0	0	0	0	0	0	0	NA	0	0	0
sp|P42409|RSBRA_BACSU	2	3	3	2	3	3	4	2	0.342782	2.5	3	0.5
sp|P42411|RSBT_BACSU	1	1	1	1	0	1	0	0	0.040424	1	0.25	-0.75
sp|P42412|IOLA_BACSU	0	0	0	1	1	2	2	0	0.118991	0.25	1.25	1
sp|P42413|IOLB_BACSU	0	0	0	0	0	0	0	0	NA	0	0	0
sp|P42414|IOLC_BACSU	0	0	0	0	0	0	0	0	NA	0	0	0
sp|P42415|IOLD_BACSU	1	0	0	1	0	1	1	0	1	0.5	0.5	0
sp|P42416|IOLE_BACSU	0	0	0	1	0	0	0	1	1	0.25	0.25	0
sp|P42418|IOLH_BACSU	1	0	0	1	1	1	1	0	0.494525	0.5	0.75	0.25
sp|P42419|IOLI_BACSU	0	0	0	0	0	0	0	1	0.317311	0	0.25	0.25
sp|P42420|IOLJ_BACSU	0	0	0	3	0	0	0	3	1	0.75	0.75	0
sp|P42421|YXDJ_BACSU	0	0	0	0	0	0	0	0	NA	0	0	0
sp|P42919|RL2_BACSU	60	79	89	41	77	86	79	32	0.884549	67.25	68.5	1.25
sp|P42920|RL3_BACSU	241	224	286	98	230	280	268	115	0.77283	212.25	223.25	11
sp|P42921|RL4_BACSU	259	274	295	159	287	301	308	164	0.248213	246.75	265	18.25
sp|P42923|RL10_BACSU	46	43	39	24	39	42	42	23	0.465124	38	36.5	-1.5
sp|P42924|RL23_BACSU	18	20	21	10	20	21	22	7	0.558986	17.25	17.5	0.25
sp|P42953|TAGG_BACSU	5	7	6	6	6	6	7	6	0.617075	6	6.25	0.25
sp|P42954|TAGH_BACSU	9	11	7	8	6	8	8	7	0.180403	8.75	7.25	-1.5
sp|P42955|YSLB_BACSU	0	3	3	0	2	2	3	0	1	1.5	1.75	0.25
sp|P42956|PTMCB_BACSU	5	3	10	8	9	9	6	6	0.558986	6.5	7.5	1
sp|P42957|MTLD_BACSU	3	0	5	5	4	4	2	6	0.770153	3.25	4	0.75
sp|P42958|TTUC_BACSU	4	2	1	1	5	1	2	2	0.543866	2	2.5	0.5
sp|P42959|LEPU_BACSU	0	2	0	2	2	1	3	1	0.368803	1	1.75	0.75
sp|P42961|YCSD_BACSU	0	0	0	0	0	0	0	0	NA	0	0	0
sp|P42962|YCSE_BACSU	6	1	3	5	1	1	1	4	0.166349	3.75	1.75	-2
sp|P42963|YCSF_BACSU	0	1	0	2	1	0	1	2	0.646767	0.75	1	0.25
sp|P42971|PBPC_BACSU	19	25	20	32	31	24	29	36	0.248213	24	30	6
sp|P42972|YCSN_BACSU	0	0	0	0	0	0	0	0	NA	0	0	0
sp|P42973|BGLA_BACSU	0	0	0	3	0	0	0	0	0.317311	0.75	0	-0.75
sp|P42974|DHNA_BACSU	13	9	10	11	8	5	8	10	0.057547	10.75	7.75	-3
sp|P42976|DAPB_BACSU	2	3	0	4	2	1	1	2	0.371851	2.25	1.5	-0.75
sp|P42977|CCA_BACSU	5	2	4	3	4	2	1	1	0.141599	3.5	2	-1.5
sp|P42980|MGSA_BACSU	0	0	0	0	0	0	0	0	NA	0	0	0
sp|P42981|YPJG_BACSU	0	0	0	0	0	0	0	0	NA	0	0	0
sp|P42982|YPJH_BACSU	0	0	0	0	4	2	2	0	0.0455003	0	2	2
sp|P45693|SP5S_BACSU	0	0	0	0	0	0	0	0	NA	0	0	0
sp|P45694|TKT_BACSU	16	16	10	8	14	7	9	8	0.188582	12.5	9.5	-3
sp|P45708|YNEF_BACSU	2	0	4	3	2	1	1	3	0.556569	2.25	1.75	-0.5
sp|P45743|DHBB_BACSU	1	1	2	2	5	1	1	2	0.75183	1.5	2.25	0.75
sp|P45744|DHBC_BACSU	5	2	0	0	6	1	2	2	0.371851	1.75	2.75	1
sp|P45745|DHBF_BACSU	72	55	37	36	115	48	47	70	0.386476	50	70	20
sp|P45861|YWJA_BACSU	11	15	14	15	14	13	17	11	0.768779	13.75	13.75	0
sp|P45862|YWJB_BACSU	0	0	0	0	0	0	0	0	NA	0	0	0
sp|P45866|FADF_BACSU	0	0	0	2	0	0	0	0	0.317311	0.5	0	-0.5
sp|P45868|MAO2_BACSU	0	0	0	0	0	0	0	0	NA	0	0	0
sp|P45872|RF1_BACSU	8	3	6	3	5	4	3	0	0.374857	5	3	-2
sp|P45873|HEMK_BACSU	0	1	0	0	0	0	1	1	0.494525	0.25	0.5	0.25
sp|P45913|YQAP_BACSU	6	4	7	10	4	5	6	9	0.558986	6.75	6	-0.75
sp|P45914|YQAR_BACSU	2	0	1	2	2	1	3	1	0.543866	1.25	1.75	0.5
sp|P45919|YQBC_BACSU	2	1	1	4	2	0	0	3	0.462382	2	1.25	-0.75
sp|P45941|YQCF_BACSU	1	1	1	0	2	2	1	0	0.349575	0.75	1.25	0.5
sp|P45942|YQCG_BACSU	1	2	1	1	0	0	0	2	0.169202	1.25	0.5	-0.75
sp|P46208|HTPG_BACSU	17	14	21	19	24	13	17	24	0.661197	17.75	19.5	1.75
sp|P46317|PTJC_BACSU	1	1	1	2	1	1	1	2	1	1.25	1.25	0
sp|P46318|PTJB_BACSU	0	0	0	0	0	0	0	0	NA	0	0	0
sp|P46320|LICH_BACSU	9	13	6	25	11	12	11	20	0.771503	13.25	13.5	0.25
sp|P46322|PGSA_BACSU	0	1	0	2	2	0	2	3	0.224765	0.75	1.75	1
sp|P46323|CINA_BACSU	8	5	5	9	7	5	3	6	0.374857	6.75	5.25	-1.5
sp|P46324|YVRN_BACSU	0	0	0	0	0	0	0	0	NA	0	0	0
sp|P46336|IOLS_BACSU	5	6	4	8	6	5	6	9	0.45677	5.75	6.5	0.75
sp|P46337|IOLR_BACSU	1	2	2	1	0	0	0	1	0.0324733	1.5	0.25	-1.25
sp|P46338|PSTS_BACSU	0	0	3	0	0	0	0	0	0.317311	0.75	0	-0.75
sp|P46343|PHOL_BACSU	3	6	4	9	9	9	8	11	0.075927	5.5	9.25	3.75
sp|P46344|YQFF_BACSU	21	18	18	24	23	17	20	18	0.554113	20.25	19.5	-0.75
sp|P46347|RRMF_BACSU	0	0	0	0	0	0	0	0	NA	0	0	0
sp|P46352|XERD_BACSU	0	0	1	0	1	0	0	1	0.494525	0.25	0.5	0.25
sp|P46353|DEOB_BACSU	3	2	2	8	1	2	2	5	0.35617	3.75	2.5	-1.25
sp|P46354|PUNA_BACSU	2	1	2	2	0	0	2	0	0.0819903	1.75	0.5	-1.25
sp|P46898|RL6_BACSU	44	44	49	15	52	59	69	18	0.146489	38	49.5	11.5
sp|P46899|RL18_BACSU	60	29	104	7	14	15	15	4	0.146489	50	12	-38
sp|P46903|NATA_BACSU	2	0	4	2	3	2	1	1	0.765955	2	1.75	-0.25
sp|P46904|NATB_BACSU	1	3	1	4	5	1	2	3	0.655232	2.25	2.75	0.5
sp|P46905|YCCK_BACSU	0	0	0	0	0	0	0	0	NA	0	0	0
sp|P46906|SYR_BACSU	10	15	24	8	13	15	15	5	0.76738	14.25	12	-2.25
sp|P46911|QCRA_BACSU	1	4	4	5	0	4	3	2	0.236724	3.5	2.25	-1.25
sp|P46912|QCRB_BACSU	1	2	0	2	1	1	1	1	0.504985	1.25	1	-0.25
sp|P46917|GGAA_BACSU	3	3	6	5	4	3	5	6	0.764503	4.25	4.5	0.25
sp|P46918|GGAB_BACSU	20	28	24	25	27	20	23	25	0.770153	24.25	23.75	-0.5
sp|P46919|GPDA_BACSU	12	12	14	15	12	12	13	13	0.535703	13.25	12.5	-0.75
sp|P46920|OPUAA_BACSU	19	18	24	29	23	20	21	26	0.77283	22.5	22.5	0
sp|P46921|OPUAB_BACSU	4	6	9	10	3	13	7	8	1	7.25	7.75	0.5
sp|P46922|OPUAC_BACSU	4	7	9	7	10	8	10	10	0.0371882	6.75	9.5	2.75
sp|P49778|EFP_BACSU	11	7	12	5	15	9	11	3	0.884549	8.75	9.5	0.75
sp|P49786|BCCP_BACSU	0	0	0	0	0	0	0	0	NA	0	0	0
sp|P49787|ACCC1_BACSU	15	12	17	16	17	12	14	16	0.883143	15	14.75	-0.25
sp|P49814|MDH_BACSU	9	2	2	3	10	5	8	6	0.146489	4	7.25	3.25
sp|P49849|MUTS_BACSU	8	12	9	13	6	7	6	15	0.245383	10.5	8.5	-2
sp|P49850|MUTL_BACSU	3	3	3	8	9	9	7	9	0.0336351	4.25	8.5	4.25
sp|P49851|YKHA_BACSU	0	0	0	0	0	0	0	0	NA	0	0	0
sp|P49936|FHUB_BACSU	1	5	1	3	2	2	3	2	0.880933	2.5	2.25	-0.25
sp|P49937|FHUG_BACSU	2	1	2	2	1	1	0	2	0.154729	1.75	1	-0.75
sp|P49938|FHUC_BACSU	8	5	5	6	10	5	6	5	0.876955	6	6.5	0.5
sp|P50619|YMAB_BACSU	0	0	0	0	0	0	0	0	NA	0	0	0
sp|P50620|RIR1_BACSU	20	18	22	25	25	22	24	23	0.242526	21.25	23.5	2.25
sp|P50621|RIR2_BACSU	3	3	6	5	7	4	3	5	0.655232	4.25	4.75	0.5
sp|P50727|FER_BACSU	0	0	0	0	0	0	0	0	NA	0	0	0
sp|P50733|YPBG_BACSU	1	2	0	0	0	0	0	0	0.13057	0.75	0	-0.75
sp|P50734|MECA2_BACSU	1	0	1	0	0	0	1	0	0.494525	0.5	0.25	-0.25
sp|P50735|GUDB_BACSU	21	21	18	26	28	20	24	25	0.38363	21.5	24.25	2.75
sp|P50736|YPDA_BACSU	5	6	1	3	5	5	2	2	0.765955	3.75	3.5	-0.25
sp|P50743|DER_BACSU	6	7	7	6	5	7	6	4	0.224765	6.5	5.5	-1
sp|P50829|YPQE_BACSU	1	1	1	0	1	1	1	0	1	0.75	0.75	0
sp|P50830|YPRA_BACSU	5	4	4	4	7	6	7	12	0.0172487	4.25	8	3.75
sp|P50831|YPVA_BACSU	2	3	4	4	2	2	2	4	0.268382	3.25	2.5	-0.75
sp|P50840|YPSC_BACSU	9	11	13	9	10	8	10	6	0.242526	10.5	8.5	-2
sp|P50843|KDUI_BACSU	0	0	0	0	0	0	0	0	NA	0	0	0
sp|P50844|KDGR_BACSU	1	1	2	0	0	0	0	2	0.349575	1	0.5	-0.5
sp|P50848|YPWA_BACSU	2	2	1	3	3	2	3	2	0.342782	2	2.5	0.5
sp|P50849|PNP_BACSU	27	27	33	28	33	34	32	31	0.108063	28.75	32.5	3.75
sp|P50863|SALA_BACSU	14	12	8	10	20	15	14	18	0.029401	11	16.75	5.75
sp|P50866|CLPX_BACSU	42	41	42	54	51	51	52	62	0.144051	44.75	54	9.25
sp|P51777|CSPD_BACSU	53	45	58	30	46	50	49	29	0.563703	46.5	43.5	-3
sp|P51785|ILVD_BACSU	4	2	2	6	7	4	8	8	0.0560277	3.5	6.75	3.25
sp|P51831|FABG_BACSU	7	3	5	4	3	4	3	4	0.224765	4.75	3.5	-1.25
sp|P51833|RNC_BACSU	8	4	13	3	5	9	8	4	0.770153	7	6.5	-0.5
sp|P51834|SMC_BACSU	26	30	29	36	35	35	38	41	0.0814291	30.25	37.25	7
sp|P51835|FTSY_BACSU	14	14	15	16	18	15	18	17	0.0560277	14.75	17	2.25
sp|P52996|PANB_BACSU	8	10	9	11	13	9	11	13	0.141599	9.5	11.5	2
sp|P52998|PANC_BACSU	2	3	2	6	2	4	4	5	0.551616	3.25	3.75	0.5
sp|P52999|PAND_BACSU	0	0	0	0	0	0	0	0	NA	0	0	0
sp|P53001|AAT1_BACSU	21	21	18	21	25	20	22	21	0.281718	20.25	22	1.75
sp|P54154|MSRA_BACSU	0	1	1	0	0	1	1	1	0.494525	0.5	0.75	0.25
sp|P54156|YPLP_BACSU	1	1	1	2	1	2	0	1	0.617075	1.25	1	-0.25
sp|P54159|YPBR_BACSU	10	13	9	9	13	12	14	16	0.057547	10.25	13.75	3.5
sp|P54161|EX53_BACSU	0	2	2	2	2	2	2	4	0.185877	1.5	2.5	1
sp|P54164|YPEP_BACSU	0	0	0	0	0	2	1	1	0.0455003	0	1	1
sp|P54166|UGTP_BACSU	6	6	7	12	9	8	9	10	0.242526	7.75	9	1.25
sp|P54167|META_BACSU	0	0	0	1	1	1	0	1	0.185877	0.25	0.75	0.5
sp|P54168|YPGQ_BACSU	0	0	0	0	0	0	0	0	NA	0	0	0
sp|P54169|YPGR_BACSU	3	6	4	1	4	4	4	6	0.352897	3.5	4.5	1
sp|P54170|YPHP_BACSU	0	0	0	0	0	0	0	0	NA	0	0	0
sp|P54173|YPJQ_BACSU	2	1	1	2	2	1	2	2	0.494525	1.5	1.75	0.25
sp|P54174|YPKP_BACSU	3	3	3	5	1	1	4	4	0.549076	3.5	2.5	-1
sp|P54178|SCO1_BACSU	2	0	0	0	0	0	0	1	0.850107	0.5	0.25	-0.25
sp|P54179|YPMS_BACSU	3	4	3	3	3	4	4	5	0.154729	3.25	4	0.75
sp|P54182|YPOP_BACSU	2	6	6	2	4	6	5	2	1	4	4.25	0.25
sp|P54304|HEMN_BACSU	0	0	0	4	1	0	1	3	0.438839	1	1.25	0.25
sp|P54374|AROE_BACSU	0	0	0	2	3	0	2	2	0.154729	0.5	1.75	1.25
sp|P54375|SODM_BACSU	8	4	7	3	5	2	3	1	0.11021	5.5	2.75	-2.75
sp|P54376|GCSPA_BACSU	1	3	2	0	3	4	2	0	0.462382	1.5	2.25	0.75
sp|P54377|GCSPB_BACSU	2	2	2	0	4	3	1	0	0.655232	1.5	2	0.5
sp|P54378|GCST_BACSU	4	3	3	3	1	1	1	1	0.011412	3.25	1	-2.25
sp|P54380|SYGA_BACSU	2	2	2	2	1	2	2	1	0.12663	2	1.5	-0.5
sp|P54381|SYGB_BACSU	18	20	17	28	20	18	21	21	0.556569	20.75	20	-0.75
sp|P54382|FOLD_BACSU	7	8	5	7	9	10	10	10	0.0172487	6.75	9.75	3
sp|P54383|ISPA_BACSU	3	5	4	4	4	5	3	6	0.549076	4	4.5	0.5
sp|P54389|YPIA_BACSU	4	5	5	5	5	3	2	5	0.321121	4.75	3.75	-1
sp|P54390|YPIB_BACSU	0	0	0	1	0	1	1	1	0.185877	0.25	0.75	0.5
sp|P54394|DING_BACSU	10	10	14	4	11	12	14	10	0.297483	9.5	11.75	2.25
sp|P54396|YPMB_BACSU	5	9	6	6	6	5	6	7	0.876955	6.5	6	-0.5
sp|P54418|PCKA_BACSU	3	4	9	8	6	6	6	9	0.655232	6	6.75	0.75
sp|P54419|METK_BACSU	45	31	29	30	35	37	37	39	0.245383	33.75	37	3.25
sp|P54420|ASNB_BACSU	56	43	57	62	55	55	56	57	0.556569	54.5	55.75	1.25
sp|P54421|LYTE_BACSU	3	3	2	1	2	1	1	1	0.118991	2.25	1.25	-1
sp|P54423|WPRA_BACSU	25	30	31	29	26	23	34	33	0.77283	28.75	29	0.25
sp|P54428|YRKA_BACSU	11	15	14	17	11	11	15	17	0.764503	14.25	13.5	-0.75
sp|P54439|YRKL_BACSU	0	0	0	0	0	0	0	0	NA	0	0	0
sp|P54447|YQEB_BACSU	1	1	1	1	2	1	1	1	0.317311	1	1.25	0.25
sp|P54449|YQED_BACSU	1	1	1	1	1	1	1	1	NA	1	1	0
sp|P54452|YQEG_BACSU	10	10	7	10	9	8	8	8	0.224765	9.25	8.25	-1
sp|P54453|YQEH_BACSU	14	9	13	13	15	13	14	11	0.45677	12.25	13.25	1
sp|P54454|YQEI_BACSU	7	7	7	4	4	5	5	3	0.0994249	6.25	4.25	-2
sp|P54455|NADD_BACSU	0	1	0	2	0	1	1	2	0.646767	0.75	1	0.25
sp|P54456|YQEK_BACSU	0	0	0	1	0	0	0	0	0.317311	0.25	0	-0.25
sp|P54457|YQEL_BACSU	5	3	3	1	2	5	4	1	1	3	3	0
sp|P54458|YQEM_BACSU	0	0	0	0	0	0	0	0	NA	0	0	0
sp|P54459|YQEN_BACSU	4	5	4	6	5	3	3	3	0.0994249	4.75	3.5	-1.25
sp|P54460|PRMA_BACSU	4	3	5	7	5	5	6	6	0.371851	4.75	5.5	0.75
sp|P54461|RSME_BACSU	4	1	4	0	7	5	8	1	0.108063	2.25	5.25	3
sp|P54462|YQEV_BACSU	9	10	13	12	11	12	13	16	0.242526	11	13	2
sp|P54464|YQEY_BACSU	0	0	0	0	0	0	0	0	NA	0	0	0
sp|P54465|YQEZ_BACSU	3	2	4	2	1	1	1	3	0.0994249	2.75	1.5	-1.25
sp|P54466|YQFA_BACSU	40	37	46	66	48	53	65	72	0.148915	47.25	59.5	12.25
sp|P54467|YQFB_BACSU	1	1	1	2	0	0	0	2	0.169202	1.25	0.5	-0.75
sp|P54470|YQFL_BACSU	17	14	18	19	16	16	17	22	0.883853	17	17.75	0.75
sp|P54471|TRMK_BACSU	0	0	0	0	0	0	0	0	NA	0	0	0
sp|P54472|YQFO_BACSU	3	4	2	2	3	4	3	0	0.880933	2.75	2.5	-0.25
sp|P54473|ISPH_BACSU	0	0	0	1	0	0	3	1	0.404657	0.25	1	0.75
sp|P54475|CSHB_BACSU	35	35	42	28	32	31	32	27	0.144051	35	30.5	-4.5
sp|P54476|END4_BACSU	0	0	0	3	1	2	0	3	0.352897	0.75	1.5	0.75
sp|P54478|YQFU_BACSU	0	2	3	1	1	3	2	1	0.764503	1.5	1.75	0.25
sp|P54479|ZUR_BACSU	0	0	0	0	0	0	0	0	NA	0	0	0
sp|P54480|YQFW_BACSU	3	3	4	9	3	3	3	4	0.404657	4.75	3.25	-1.5
sp|P54482|ISPG_BACSU	14	11	8	7	15	14	11	15	0.0777599	10	13.75	3.75
sp|P54484|YQGA_BACSU	3	2	3	3	2	3	4	5	0.352897	2.75	3.5	0.75
sp|P54485|YQGB_BACSU	1	1	3	1	2	3	3	1	0.268382	1.5	2.25	0.75
sp|P54488|YQGF_BACSU	9	9	13	19	9	9	12	17	0.758415	12.5	11.75	-0.75
sp|P54493|GLUP_BACSU	2	4	3	5	3	2	3	5	0.764503	3.5	3.25	-0.25
sp|P54495|GLK_BACSU	2	0	0	0	0	0	0	1	0.850107	0.5	0.25	-0.25
sp|P54496|YQGS_BACSU	3	1	1	2	1	1	2	3	1	1.75	1.75	0
sp|P54501|YQGX_BACSU	0	1	0	0	0	0	0	0	0.317311	0.25	0	-0.25
sp|P54510|YQHL_BACSU	4	4	4	6	6	7	5	6	0.0686174	4.5	6	1.5
sp|P54511|YQHM_BACSU	7	6	6	6	5	6	5	6	0.0955807	6.25	5.5	-0.75
sp|P54512|MNTR_BACSU	4	4	5	1	5	3	4	3	0.880933	3.5	3.75	0.25
sp|P54515|YQHQ_BACSU	2	5	7	2	3	3	2	5	0.880933	4	3.25	-0.75
sp|P54517|AROQ_BACSU	1	0	0	0	0	0	0	0	0.317311	0.25	0	-0.25
sp|P54518|YQHT_BACSU	0	0	0	0	0	1	0	1	0.12663	0	0.5	0.5
sp|P54519|YQHY_BACSU	5	7	5	6	6	6	5	6	0.874367	5.75	5.75	0
sp|P54521|EX7L_BACSU	3	2	5	3	1	0	3	3	0.218604	3.25	1.75	-1.5
sp|P54523|DXS_BACSU	9	11	11	9	10	8	12	11	0.765955	10	10.25	0.25
sp|P54524|YQIG_BACSU	0	0	0	0	0	0	0	0	NA	0	0	0
sp|P54527|YQIK_BACSU	0	0	0	0	0	0	0	0	NA	0	0	0
sp|P54529|YQIR_BACSU	2	3	1	0	1	0	1	1	0.352897	1.5	0.75	-0.75
sp|P54530|PTB_BACSU	1	0	1	2	2	2	3	2	0.0441355	1	2.25	1.25
sp|P54531|DHLE_BACSU	8	6	6	5	7	4	6	5	0.45677	6.25	5.5	-0.75
sp|P54532|BUK_BACSU	4	2	0	6	4	3	5	8	0.309424	3	5	2
sp|P54533|DLDH2_BACSU	4	4	6	7	4	6	3	7	0.764503	5.25	5	-0.25
sp|P54534|YQIW_BACSU	3	2	0	2	0	0	1	3	0.453899	1.75	1	-0.75
sp|P54535|ARTP_BACSU	1	4	2	6	3	3	4	4	0.765955	3.25	3.5	0.25
sp|P54536|ARTQ_BACSU	1	2	0	3	0	0	1	1	0.224765	1.5	0.5	-1
sp|P54537|ARTM_BACSU	0	0	0	0	0	0	0	0	NA	0	0	0
sp|P54538|YQJA_BACSU	2	2	4	6	5	4	3	1	0.883853	3.5	3.25	-0.25
sp|P54542|YQJE_BACSU	0	1	0	1	1	1	2	1	0.0955807	0.5	1.25	0.75
sp|P54544|OXAA2_BACSU	0	2	0	3	0	0	0	0	0.13057	1.25	0	-1.25
sp|P54547|G6PD_BACSU	6	4	8	3	5	4	6	6	0.881684	5.25	5.25	0
sp|P54548|RNZ_BACSU	0	0	0	0	0	0	0	1	0.317311	0	0.25	0.25
sp|P54550|NAMA_BACSU	0	0	0	0	0	0	0	0	NA	0	0	0
sp|P54552|P5CR2_BACSU	2	2	3	5	6	7	8	5	0.0284295	3	6.5	3.5
sp|P54553|YQJP_BACSU	0	0	0	2	0	0	0	2	1	0.5	0.5	0
sp|P54554|YQJQ_BACSU	1	2	1	1	3	1	1	1	0.850107	1.25	1.5	0.25
sp|P54556|COAA_BACSU	3	3	2	3	1	1	1	2	0.0219468	2.75	1.25	-1.5
sp|P54563|YQJZ_BACSU	0	0	0	0	0	0	0	0	NA	0	0	0
sp|P54564|YQKA_BACSU	1	1	1	1	0	0	1	2	0.504985	1	0.75	-0.25
sp|P54569|YQKF_BACSU	4	1	2	3	4	3	5	5	0.0777599	2.5	4.25	1.75
sp|P54570|ADPP_BACSU	2	0	0	1	1	0	1	1	0.874367	0.75	0.75	0
sp|P54571|MLEN_BACSU	7	7	7	8	8	8	8	8	0.040424	7.25	8	0.75
sp|P54572|MAO1_BACSU	6	3	4	2	5	2	2	3	0.45677	3.75	3	-0.75
sp|P54574|FUR_BACSU	0	0	0	0	0	0	0	0	NA	0	0	0
sp|P54575|RIBC_BACSU	2	2	1	2	2	1	2	4	0.617075	1.75	2.25	0.5
sp|P54576|MCPC_BACSU	11	16	17	18	16	15	16	21	1	15.5	17	1.5
sp|P54591|YHCG_BACSU	0	0	0	0	1	1	0	0	0.12663	0	0.5	0.5
sp|P54592|YHCH_BACSU	5	7	8	10	6	8	8	10	0.655232	7.5	8	0.5
sp|P54593|YHCI_BACSU	3	8	5	7	5	6	7	6	1	5.75	6	0.25
sp|P54596|TCYP_BACSU	4	5	7	7	5	4	4	8	0.653173	5.75	5.25	-0.5
sp|P54602|YHCR_BACSU	0	0	0	2	0	0	0	0	0.317311	0.5	0	-0.5
sp|P54604|YHCT_BACSU	4	5	7	2	5	8	5	3	0.554113	4.5	5.25	0.75
sp|P54607|YHCW_BACSU	1	1	2	3	3	2	2	2	0.349575	1.75	2.25	0.5
sp|P54608|YHCX_BACSU	4	4	3	1	2	2	4	1	0.453899	3	2.25	-0.75
sp|P54616|FABI_BACSU	12	9	10	13	6	9	13	12	0.659243	11	10	-1
sp|P54617|PSPA_BACSU	6	2	7	6	4	1	3	6	0.236724	5.25	3.5	-1.75
sp|P54716|GLVA_BACSU	1	0	0	0	1	0	0	2	0.404657	0.25	0.75	0.5
sp|P54717|GLVR_BACSU	0	0	0	1	1	1	1	1	0.040424	0.25	1	0.75
sp|P54718|YFIB_BACSU	1	1	0	1	1	2	1	1	0.185877	0.75	1.25	0.5
sp|P54720|CATD_BACSU	3	3	3	2	2	2	1	2	0.0398326	2.75	1.75	-1
sp|P54941|YXEB_BACSU	37	31	42	35	48	40	39	39	0.146489	36.25	41.5	5.25
sp|P54942|YXEC_BACSU	1	1	2	1	1	2	1	0	0.617075	1.25	1	-0.25
sp|P54947|YXEH_BACSU	3	3	1	3	1	1	1	3	0.185877	2.5	1.5	-1
sp|P54948|YXEI_BACSU	0	0	0	0	0	0	0	0	NA	0	0	0
sp|P54950|YXEK_BACSU	0	0	0	0	0	0	0	0	NA	0	0	0
sp|P54952|YXEM_BACSU	4	4	3	7	5	4	5	5	0.362577	4.5	4.75	0.25
sp|P54953|YXEN_BACSU	1	1	0	3	1	3	2	1	0.438839	1.25	1.75	0.5
sp|P54954|YXEO_BACSU	0	2	0	2	2	0	0	3	0.75183	1	1.25	0.25
sp|P54983|AMHX_BACSU	0	0	0	0	0	0	0	0	NA	0	0	0
sp|P55179|PEPT_BACSU	0	0	0	0	0	0	0	0	NA	0	0	0
sp|P55180|GALE_BACSU	4	3	4	9	4	3	4	8	0.876955	5	4.75	-0.25
sp|P55192|YBBA_BACSU	1	0	0	0	2	0	0	2	0.317311	0.25	1	0.75
sp|P55339|ECSA_BACSU	8	6	5	9	7	7	8	7	0.881684	7	7.25	0.25
sp|P55340|ECSB_BACSU	2	3	2	3	6	5	4	5	0.0186839	2.5	5	2.5
sp|P55342|YLLA_BACSU	5	2	3	7	8	3	6	6	0.306492	4.25	5.75	1.5
sp|P55872|IF3_BACSU	15	15	17	13	14	21	20	11	0.771503	15	16.5	1.5
sp|P55873|RL20_BACSU	11	15	17	10	14	15	16	11	0.770153	13.25	14	0.75
sp|P55874|RL35_BACSU	3	4	6	0	5	4	3	0	0.883143	3.25	3	-0.25
sp|P56849|RL331_BACSU	0	1	0	0	1	2	0	0	0.404657	0.25	0.75	0.5
sp|P60495|KIPI_BACSU	0	0	0	0	0	0	0	0	NA	0	0	0
sp|P68569|BDBA_BACSU	2	1	2	2	0	1	0	0	0.0219468	1.75	0.25	-1.5
sp|P68571|BDBB_BACSU	0	1	0	0	0	0	1	1	0.494525	0.25	0.5	0.25
sp|P68575|SCP1_BACSU	0	0	0	0	0	0	0	0	NA	0	0	0
sp|P68579|SUNT_BACSU	15	15	14	18	20	18	17	20	0.0560277	15.5	18.75	3.25
sp|P70945|YITS_BACSU	2	0	1	2	1	0	0	1	0.2217	1.25	0.5	-0.75
sp|P70947|YITU_BACSU	7	3	4	7	7	5	7	10	0.218604	5.25	7.25	2
sp|P70948|YITV_BACSU	1	0	0	0	0	0	1	1	0.494525	0.25	0.5	0.25
sp|P70962|RAPB_BACSU	0	0	0	0	0	0	0	0	NA	0	0	0
sp|P70965|MURA1_BACSU	25	26	28	32	36	32	34	42	0.029401	27.75	36	8.25
sp|P70970|ECFA2_BACSU	4	3	4	4	1	2	2	2	0.0151862	3.75	1.75	-2
sp|P70972|ECFT_BACSU	1	2	0	2	2	3	3	2	0.0631732	1.25	2.5	1.25
sp|P70973|TRUA_BACSU	0	0	0	0	0	0	0	0	NA	0	0	0
sp|P70974|RL13_BACSU	28	33	35	19	31	39	39	23	0.38363	28.75	33	4.25
sp|P70976|YBAJ_BACSU	2	2	1	2	2	2	1	1	0.494525	1.75	1.5	-0.25
sp|P70993|YWHA_BACSU	0	0	0	0	0	0	0	0	NA	0	0	0
sp|P70995|YWHC_BACSU	2	1	0	2	0	1	2	1	0.646767	1.25	1	-0.25
sp|P70996|YWHD_BACSU	1	0	0	0	1	2	1	0	0.154729	0.25	1	0.75
sp|P70998|SPEE_BACSU	6	4	3	7	5	6	10	8	0.191267	5	7.25	2.25
sp|P70999|SPEB_BACSU	3	2	5	1	1	1	4	2	0.45677	2.75	2	-0.75
sp|P71002|RAPF_BACSU	0	0	0	1	0	0	0	0	0.317311	0.25	0	-0.25
sp|P71009|ALBC_BACSU	1	3	2	2	1	2	3	1	0.646767	2	1.75	-0.25
sp|P71012|PTF3A_BACSU	20	22	31	44	23	27	32	37	0.563703	29.25	29.75	0.5
sp|P71013|LEPT_BACSU	5	6	2	7	5	4	5	6	0.655232	5	5	0
sp|P71015|YUAC_BACSU	0	0	0	0	0	0	0	0	NA	0	0	0
sp|P71017-1|GBSB_BACSU	0	0	0	0	0	0	0	0	NA	0	0	0
sp|P71018|PLSX_BACSU	10	11	14	19	17	15	18	15	0.245383	13.5	16.25	2.75
sp|P71019|FABD_BACSU	4	0	0	0	0	1	0	0	0.850107	1	0.25	-0.75
sp|P71020|YLMH_BACSU	1	3	3	1	3	2	2	1	1	2	2	0
sp|P71021|DIV4A_BACSU	9	8	7	10	9	9	12	9	0.281718	8.5	9.75	1.25
sp|P71025|CZCR_BACSU	0	0	0	1	1	0	1	1	0.185877	0.25	0.75	0.5
sp|P71036|YWNA_BACSU	1	0	1	0	0	0	0	0	0.12663	0.5	0	-0.5
sp|P71037|YWNB_BACSU	0	0	0	0	0	0	0	0	NA	0	0	0
sp|P71040|CLS2_BACSU	0	4	2	5	1	2	3	4	0.770153	2.75	2.5	-0.25
sp|P71043|YWNH_BACSU	0	0	0	0	0	0	0	0	NA	0	0	0
sp|P71052|EPSC_BACSU	0	0	0	0	0	0	0	0	NA	0	0	0
sp|P71058|EPSI_BACSU	2	2	1	1	2	1	1	0	0.342782	1.5	1	-0.5
sp|P71067|LUTP_BACSU	9	9	6	13	6	2	8	4	0.057547	9.25	5	-4.25
sp|P71070|YUKC_BACSU	4	4	6	7	5	3	6	9	0.883853	5.25	5.75	0.5
sp|P71079|FABL_BACSU	15	16	19	10	12	17	14	14	0.561363	15	14.25	-0.75
sp|P71082|YGAD_BACSU	5	5	6	8	5	5	4	5	0.0982099	6	4.75	-1.25
sp|P71083|YGAE_BACSU	4	1	3	5	2	3	5	3	0.881684	3.25	3.25	0
sp|P71084|GSAB_BACSU	15	9	10	13	11	8	11	14	0.771503	11.75	11	-0.75
sp|P71088|SP0M_BACSU	14	12	16	9	10	18	13	9	0.884549	12.75	12.5	-0.25
sp|P77837|URE1_BACSU	0	0	0	0	0	0	0	0	NA	0	0	0
sp|P80239|AHPC_BACSU	9	6	5	5	8	6	6	7	0.371851	6.25	6.75	0.5
sp|P80240|GREA_BACSU	1	0	1	0	0	0	1	0	0.494525	0.5	0.25	-0.25
sp|P80244|CLPP_BACSU	12	11	8	7	12	11	12	11	0.224765	9.5	11.5	2
sp|P80643|ACP_BACSU	0	1	2	0	0	0	0	0	0.13057	0.75	0	-0.75
sp|P80698|TIG_BACSU	119	57	61	37	61	46	61	31	0.554113	68.5	49.75	-18.75
sp|P80700|EFTS_BACSU	19	8	17	13	16	16	17	9	0.883853	14.25	14.5	0.25
sp|P80858|LEUC_BACSU	0	0	0	0	0	0	0	0	NA	0	0	0
sp|P80859|6PGD2_BACSU	15	17	13	14	18	20	20	14	0.108063	14.75	18	3.25
sp|P80860|G6PI_BACSU	16	11	8	8	17	7	15	10	0.771503	10.75	12.25	1.5
sp|P80861|YJLD_BACSU	46	32	35	55	68	65	58	55	0.029401	42	61.5	19.5
sp|P80862|SERC_BACSU	1	1	2	0	0	1	0	2	0.646767	1	0.75	-0.25
sp|P80864|TPX_BACSU	1	1	0	1	1	0	1	1	1	0.75	0.75	0
sp|P80865|SUCD_BACSU	3	1	2	4	3	2	2	4	0.764503	2.5	2.75	0.25
sp|P80866|V296_BACSU	4	5	6	8	10	7	8	11	0.0590719	5.75	9	3.25
sp|P80868|EFG_BACSU	188	153	195	263	210	188	212	240	0.467825	199.75	212.5	12.75
sp|P80870|GS13_BACSU	9	9	11	4	9	13	11	4	0.549076	8.25	9.25	1
sp|P80871|GS14_BACSU	0	0	0	0	0	0	0	0	NA	0	0	0
sp|P80875|G16U_BACSU	21	13	9	10	9	9	9	6	0.0455916	13.25	8.25	-5
sp|P80877|METE_BACSU	3	1	2	0	2	4	1	0	0.883143	1.5	1.75	0.25
sp|P80879|G20U_BACSU	1	0	0	0	0	0	0	0	0.317311	0.25	0	-0.25
sp|P80880|TRXB_BACSU	0	0	0	0	0	0	0	0	NA	0	0	0
sp|P80885|KPYK_BACSU	39	31	29	30	48	31	33	45	0.11021	32.25	39.25	7
sp|P80886|SUCC_BACSU	23	23	26	27	22	25	24	32	1	24.75	25.75	1
sp|P81100|SCP2_BACSU	8	8	11	7	11	6	6	9	0.659243	8.5	8	-0.5
sp|P81101|RRF_BACSU	0	0	0	0	0	0	0	0	NA	0	0	0
sp|P81102|YODC_BACSU	1	0	0	1	0	0	0	0	0.12663	0.5	0	-0.5
sp|P94352|YXJI_BACSU	0	0	0	0	0	0	0	0	NA	0	0	0
sp|P94356|YXKC_BACSU	61	50	99	118	46	71	55	76	0.386476	82	62	-20
sp|P94357|YXKD_BACSU	4	3	4	4	3	3	3	4	0.185877	3.75	3.25	-0.5
sp|P94360|MSMX_BACSU	6	5	8	10	7	7	7	8	0.881684	7.25	7.25	0
sp|P94362|YXKI_BACSU	2	4	2	4	2	1	2	4	0.342782	3	2.25	-0.75
sp|P94388|CAH_BACSU	0	0	0	0	0	0	0	0	NA	0	0	0
sp|P94389|YCGL_BACSU	0	0	0	0	0	0	0	0	NA	0	0	0
sp|P94391|ROCA2_BACSU	10	10	12	10	9	6	12	15	0.881684	10.5	10.5	0
sp|P94392|YCGO_BACSU	3	2	2	2	2	2	2	1	0.185877	2.25	1.75	-0.5
sp|P94393|YCGP_BACSU	0	0	0	1	1	1	0	2	0.154729	0.25	1	0.75
sp|P94394|YCGQ_BACSU	0	0	0	0	2	0	0	0	0.317311	0	0.5	0.5
sp|P94398|GCH4_BACSU	0	0	0	0	0	0	0	0	NA	0	0	0
sp|P94400|YCIC_BACSU	0	26	0	0	0	0	2	0	0.850107	6.5	0.5	-6
sp|P94408|YCLF_BACSU	1	2	1	2	1	1	1	1	0.12663	1.5	1	-0.5
sp|P94413|YCLJ_BACSU	1	0	0	1	1	1	1	1	0.12663	0.5	1	0.5
sp|P94414|YCLK_BACSU	0	0	0	2	1	0	2	2	0.268382	0.5	1.25	0.75
sp|P94415|RAPC_BACSU	4	1	1	3	1	0	1	3	0.278446	2.25	1.25	-1
sp|P94417|AK3_BACSU	1	0	1	0	0	0	0	0	0.12663	0.5	0	-0.5
sp|P94419|YCLO_BACSU	2	1	1	1	1	1	1	1	0.317311	1.25	1	-0.25
sp|P94420|YCLP_BACSU	1	2	1	1	4	2	2	2	0.0398326	1.25	2.5	1.25
sp|P94421|YCLQ_BACSU	22	32	24	31	34	34	31	32	0.0777599	27.25	32.75	5.5
sp|P94422|YCNB_BACSU	0	0	2	1	2	1	2	3	0.0994249	0.75	2	1.25
sp|P94424|NFRA2_BACSU	0	0	0	0	0	0	0	0	NA	0	0	0
sp|P94427|GABT_BACSU	0	0	0	0	0	0	0	0	NA	0	0	0
sp|P94428|GABD_BACSU	2	0	0	0	1	0	0	0	0.850107	0.5	0.25	-0.25
sp|P94431|YCNI_BACSU	4	4	6	7	5	5	6	5	0.880933	5.25	5.25	0
sp|P94439|YFIK_BACSU	0	0	0	0	1	0	0	1	0.12663	0	0.5	0.5
sp|P94443|PADR_BACSU	1	1	0	0	0	0	1	0	0.494525	0.5	0.25	-0.25
sp|P94447|YRBC_BACSU	0	0	0	0	0	0	0	0	NA	0	0	0
sp|P94459|PPSD_BACSU	4	2	2	2	2	0	5	6	0.644552	2.5	3.25	0.75
sp|P94461|PRIA_BACSU	0	0	0	0	0	0	0	0	NA	0	0	0
sp|P94462|DEF1_BACSU	0	1	0	0	1	1	1	2	0.0398326	0.25	1.25	1
sp|P94463|FMT_BACSU	3	3	5	2	3	3	2	1	0.278446	3.25	2.25	-1
sp|P94464|RSMB_BACSU	11	8	11	8	12	8	10	8	1	9.5	9.5	0
sp|P94474|YEAC_BACSU	5	4	3	9	7	9	6	7	0.188582	5.25	7.25	2
sp|P94475|YEAD_BACSU	1	1	3	2	1	1	0	3	0.438839	1.75	1.25	-0.5
sp|P94476|YEBA_BACSU	1	1	2	3	2	1	3	2	0.646767	1.75	2	0.25
sp|P94478|YNBA_BACSU	7	7	6	1	7	5	3	3	0.551616	5.25	4.5	-0.75
sp|P94479|YNBB_BACSU	0	0	0	0	0	0	0	0	NA	0	0	0
sp|P94490|XYLR_BACSU	1	1	0	1	1	1	1	2	0.185877	0.75	1.25	0.5
sp|P94498|CYSH1_BACSU	0	0	0	0	0	0	0	0	NA	0	0	0
sp|P94501|GLTR_BACSU	0	1	0	0	0	1	0	2	0.404657	0.25	0.75	0.5
sp|P94504|YVRH_BACSU	3	2	3	3	2	2	2	1	0.0398326	2.75	1.75	-1
sp|P94507|UPPP_BACSU	6	3	4	5	5	5	5	4	0.756818	4.5	4.75	0.25
sp|P94512|YSAA_BACSU	3	1	3	3	3	3	2	3	0.850107	2.5	2.75	0.25
sp|P94513|LYTS_BACSU	0	0	0	0	0	0	0	3	0.317311	0	0.75	0.75
sp|P94514|LYTT_BACSU	1	2	1	1	1	1	1	0	0.185877	1.25	0.75	-0.5
sp|P94517|YSCB_BACSU	1	0	1	2	0	1	0	1	0.342782	1	0.5	-0.5
sp|P94520|YSDB_BACSU	1	1	2	2	2	1	1	1	0.494525	1.5	1.25	-0.25
sp|P94521|YSDC_BACSU	1	2	1	1	1	1	1	1	0.317311	1.25	1	-0.25
sp|P94523|ARAA_BACSU	0	0	0	0	0	0	0	0	NA	0	0	0
sp|P94531|ABFA_BACSU	0	0	0	0	0	0	0	0	NA	0	0	0
sp|P94532|CSTA_BACSU	1	1	1	3	3	2	1	3	0.268382	1.5	2.25	0.75
sp|P94534|GLCF_BACSU	5	6	4	5	5	2	4	4	0.129155	5	3.75	-1.25
sp|P94535|GLCD_BACSU	22	18	16	23	20	16	19	21	0.663117	19.75	19	-0.75
sp|P94538|YSGA_BACSU	2	8	4	2	3	5	6	1	1	4	3.75	-0.25
sp|P94541|RNH3_BACSU	1	2	1	0	1	2	0	1	1	1	1	0
sp|P94542|ZAPA_BACSU	1	0	0	0	1	0	1	0	0.494525	0.25	0.5	0.25
sp|P94544|POLX_BACSU	8	9	10	11	7	13	10	12	0.467825	9.5	10.5	1
sp|P94545|MUTS2_BACSU	15	20	20	22	20	19	23	18	1	19.25	20	0.75
sp|P94546|YSHE_BACSU	1	2	1	2	0	1	0	0	0.0324733	1.5	0.25	-1.25
sp|P94548|FADR_BACSU	5	3	4	4	3	4	4	2	0.278446	4	3.25	-0.75
sp|P94549|FADB_BACSU	1	2	0	4	1	1	0	2	0.549076	1.75	1	-0.75
sp|P94550|ETFB_BACSU	0	0	0	0	0	0	0	0	NA	0	0	0
sp|P94551|ETFA_BACSU	2	0	0	2	0	0	0	2	0.494525	1	0.5	-0.5
sp|P94556|MURI1_BACSU	5	3	3	2	3	1	2	4	0.45677	3.25	2.5	-0.75
sp|P94558|NTPA_BACSU	0	0	0	0	0	0	0	0	NA	0	0	0
sp|P94559|YSNB_BACSU	1	0	0	1	1	0	1	1	0.494525	0.5	0.75	0.25
sp|P94565|LEU1_BACSU	1	0	1	1	2	3	2	4	0.0172487	0.75	2.75	2
sp|P94568|LEUD_BACSU	0	0	0	0	0	0	0	0	NA	0	0	0
sp|P94569|YSOA_BACSU	1	1	1	2	2	1	1	2	0.494525	1.25	1.5	0.25
sp|P94571|BCRC_BACSU	1	1	1	1	1	1	1	1	NA	1	1	0
sp|P94573|YWOC_BACSU	0	0	0	0	0	0	0	0	NA	0	0	0
sp|P94576|YWOF_BACSU	3	4	5	7	3	2	2	2	0.0255801	4.75	2.25	-2.5
sp|P94584|FABZ_BACSU	3	3	3	1	3	4	3	2	0.508332	2.5	3	0.5
sp|P94585|MSCL_BACSU	2	3	3	3	1	1	2	3	0.118991	2.75	1.75	-1
sp|P94588|YWPF_BACSU	3	2	1	1	1	1	1	2	0.404657	1.75	1.25	-0.5
sp|P94591|GLCR_BACSU	0	0	0	1	1	1	1	1	0.040424	0.25	1	0.75
sp|P94592|YWPJ_BACSU	2	3	1	4	2	1	3	3	0.764503	2.5	2.25	-0.25
sp|P94593|YWQA_BACSU	1	1	6	8	4	1	5	5	0.765955	4	3.75	-0.25
sp|P96499|YVHJ_BACSU	13	15	17	22	17	14	18	20	0.663117	16.75	17.25	0.5
sp|P96501|FLGL_BACSU	5	5	6	9	5	6	4	8	0.655232	6.25	5.75	-0.5
sp|P96503|FLIW_BACSU	0	0	0	1	0	0	0	1	1	0.25	0.25	0
sp|P96574|MTLR_BACSU	2	0	1	2	0	2	2	0	0.75183	1.25	1	-0.25
sp|P96575|YDAB_BACSU	0	0	0	0	0	0	0	0	NA	0	0	0
sp|P96583|TOP3_BACSU	26	29	37	26	32	32	32	19	0.765955	29.5	28.75	-0.75
sp|P96589|YDAO_BACSU	1	4	2	2	3	3	1	2	0.880933	2.25	2.25	0
sp|P96593|MNTH_BACSU	3	2	0	4	1	2	1	2	0.371851	2.25	1.5	-0.75
sp|P96596|YDBA_BACSU	3	2	3	3	3	2	2	2	0.185877	2.75	2.25	-0.5
sp|P96602|DCTR_BACSU	0	0	0	0	0	0	0	0	NA	0	0	0
sp|P96603|DCTA_BACSU	6	8	6	14	10	7	7	11	0.558986	8.5	8.75	0.25
sp|P96604|YDBI_BACSU	2	2	1	2	0	0	0	0	0.011412	1.75	0	-1.75
sp|P96605|YDBJ_BACSU	11	12	12	16	12	12	12	16	0.617075	12.75	13	0.25
sp|P96606|YDBK_BACSU	0	0	1	0	1	2	2	1	0.0324733	0.25	1.5	1.25
sp|P96608|YDBM_BACSU	0	0	0	0	0	0	0	0	NA	0	0	0
sp|P96612|DDL_BACSU	14	12	14	16	14	10	12	13	0.180403	14	12.25	-1.75
sp|P96613|MURF_BACSU	6	4	5	5	4	3	3	5	0.0994249	5	3.75	-1.25
sp|P96614|CSHA_BACSU	79	94	147	122	100	134	143	112	0.563703	110.5	122.25	11.75
sp|P96615|YDBS_BACSU	1	2	2	3	2	3	2	2	0.617075	2	2.25	0.25
sp|P96616|YDBT_BACSU	5	3	3	6	3	4	4	4	0.761518	4.25	3.75	-0.5
sp|P96621|ENDAI_BACSU	0	0	0	0	0	0	0	0	NA	0	0	0
sp|P96622|ENDOA_BACSU	1	2	1	0	1	1	1	0	0.617075	1	0.75	-0.25
sp|P96648|YDDK_BACSU	9	3	3	4	6	4	6	6	0.294407	4.75	5.5	0.75
sp|P96650|YDDM_BACSU	0	0	5	2	4	4	2	4	0.294407	1.75	3.5	1.75
sp|P96652|LRPA_BACSU	0	0	0	0	0	0	0	1	0.317311	0	0.25	0.25
sp|P96655|YDDR_BACSU	0	0	0	0	0	0	0	0	NA	0	0	0
sp|P96664|YDEG_BACSU	1	2	1	2	0	1	1	1	0.0955807	1.5	0.75	-0.75
sp|P96667|YDEJ_BACSU	3	4	2	5	2	4	3	3	0.549076	3.5	3	-0.5
sp|P96670|YDEM_BACSU	0	0	0	0	0	0	0	0	NA	0	0	0
sp|P96672|YDEO_BACSU	4	6	4	8	9	7	7	5	0.242526	5.5	7	1.5
sp|P96674|YDEQ_BACSU	0	0	0	0	0	0	0	0	NA	0	0	0
sp|P96676|YDES_BACSU	1	1	2	1	1	2	2	1	0.494525	1.25	1.5	0.25
sp|P96678|YDFA_BACSU	0	1	1	0	1	0	0	0	0.494525	0.5	0.25	-0.25
sp|P96683|YDFF_BACSU	0	1	1	1	1	0	1	1	1	0.75	0.75	0
sp|P96688|NAP_BACSU	0	1	1	2	0	0	0	3	0.438839	1	0.75	-0.25
sp|P96704|YDGF_BACSU	1	0	3	1	1	0	2	0	0.543866	1.25	0.75	-0.5
sp|P96706|YDGH_BACSU	3	2	4	5	3	3	4	4	1	3.5	3.5	0
sp|P96707|YDGI_BACSU	0	0	0	0	0	0	0	0	NA	0	0	0
sp|P96709|YDGK_BACSU	2	1	2	2	1	1	2	1	0.185877	1.75	1.25	-0.5
sp|P96710|ARAE_BACSU	0	0	0	0	0	0	0	0	NA	0	0	0
sp|P96711|ARAR_BACSU	0	1	0	0	3	1	1	0	0.154729	0.25	1.25	1
sp|P96712|BMR3_BACSU	3	2	4	6	3	6	2	5	0.883143	3.75	4	0.25
sp|P96714|YWQB_BACSU	3	1	1	2	3	2	3	3	0.118991	1.75	2.75	1
sp|P96715|YWQC_BACSU	3	1	0	0	2	0	1	2	0.653173	1	1.25	0.25
sp|P96716|YWQD_BACSU	2	0	1	0	2	1	1	0	0.646767	0.75	1	0.25
sp|P96717|YWQE_BACSU	0	0	0	0	1	1	0	2	0.0455003	0	1	1
sp|P96722|YWQJ_BACSU	0	1	1	1	0	0	1	1	0.494525	0.75	0.5	-0.25
sp|P96723|YWQK_BACSU	0	0	0	0	0	0	0	0	NA	0	0	0
sp|P96725|YWQM_BACSU	2	1	0	0	0	0	0	0	0.13057	0.75	0	-0.75
sp|P96729|YWSB_BACSU	0	0	0	1	0	1	0	1	0.494525	0.25	0.5	0.25
sp|P96740|PGDS_BACSU	2	5	4	6	2	2	5	2	0.215476	4.25	2.75	-1.5
sp|P96741|YWTE_BACSU	4	4	2	6	3	2	2	6	0.453899	4	3.25	-0.75
sp|P97028|YGAN_BACSU	0	0	0	0	0	1	0	0	0.317311	0	0.25	0.25
sp|P97247|YSMB_BACSU	0	0	0	0	0	0	0	0	NA	0	0	0
sp|Q00777|P5CR3_BACSU	3	3	2	4	2	1	4	3	0.549076	3	2.5	-0.5
sp|Q00828|RAPA_BACSU	2	3	2	1	1	1	1	3	0.349575	2	1.5	-0.5
sp|Q01463|MINC_BACSU	4	5	6	1	3	6	2	3	0.661197	4	3.5	-0.5
sp|Q01464|MIND_BACSU	10	10	11	9	8	7	8	7	0.0186839	10	7.5	-2.5
sp|Q01465|MREB_BACSU	21	21	25	26	27	20	27	28	0.242526	23.25	25.5	2.25
sp|Q01466|MREC_BACSU	10	12	13	18	10	12	13	13	0.764503	13.25	12	-1.25
sp|Q01620|JAG_BACSU	6	6	4	5	5	4	4	5	0.2217	5.25	4.5	-0.75
sp|Q01625|OXAA1_BACSU	13	11	14	12	11	9	11	10	0.0383936	12.5	10.25	-2.25
sp|Q01960|FLHF_BACSU	4	3	3	3	2	3	2	4	0.349575	3.25	2.75	-0.5
sp|Q02112|LYTA_BACSU	2	1	2	1	1	2	1	1	0.494525	1.5	1.25	-0.25
sp|Q02113|CWBA_BACSU	1	1	2	3	1	2	3	5	0.368803	1.75	2.75	1
sp|Q02114|CWLB_BACSU	7	7	8	12	4	4	5	8	0.105911	8.5	5.25	-3.25
sp|Q02115|LYAT_BACSU	16	10	15	15	15	19	13	21	0.374857	14	17	3
sp|Q02169|MAF_BACSU	0	0	0	2	0	0	3	2	0.404657	0.5	1.25	0.75
sp|Q03221|KITH_BACSU	0	0	0	0	0	0	0	0	NA	0	0	0
sp|Q03222|RHO_BACSU	18	22	32	29	32	28	30	26	0.467825	25.25	29	3.75
sp|Q03223|RL31_BACSU	4	4	8	0	3	3	4	0	0.294407	4	2.5	-1.5
sp|Q03224|GLPX_BACSU	11	7	6	12	11	8	11	12	0.45677	9	10.5	1.5
sp|Q03522|MURD_BACSU	4	4	5	4	4	5	6	5	0.154729	4.25	5	0.75
sp|Q03523|MURE_BACSU	13	11	14	13	14	12	14	10	1	12.75	12.5	-0.25
sp|Q04385|YGXA_BACSU	0	0	0	0	0	0	1	0	0.317311	0	0.25	0.25
sp|Q04747|SRFAB_BACSU	218	199	188	264	248	173	209	242	1	217.25	218	0.75
sp|Q04777|ALDC_BACSU	0	0	0	0	0	0	0	0	NA	0	0	0
sp|Q04795-1|AK1_BACSU	11	8	7	11	12	10	10	15	0.242526	9.25	11.75	2.5
sp|Q04796|DAPA_BACSU	6	4	2	5	3	1	3	1	0.0795941	4.25	2	-2.25
sp|Q04797|DHAS_BACSU	5	1	4	1	1	2	2	2	0.761518	2.75	1.75	-1
sp|Q04805|YMXG_BACSU	3	2	1	0	2	2	2	1	0.756818	1.5	1.75	0.25
sp|Q05522|CHEB_BACSU	0	2	0	2	0	0	2	2	1	1	1	0
sp|Q05852|GTAB_BACSU	23	30	28	32	30	30	33	30	0.281718	28.25	30.75	2.5
sp|Q05865|FOLC_BACSU	2	1	2	5	4	3	5	3	0.185877	2.5	3.75	1.25
sp|Q05873|SYV_BACSU	4	4	4	8	5	3	3	7	0.551616	5	4.5	-0.5
sp|Q06004|DHSO_BACSU	0	0	0	0	0	0	0	0	NA	0	0	0
sp|Q06750|CYSE_BACSU	3	5	4	4	3	3	2	5	0.294407	4	3.25	-0.75
sp|Q06752|SYC_BACSU	2	2	2	3	6	2	5	3	0.121548	2.25	4	1.75
sp|Q06753|YACO_BACSU	6	9	10	4	8	8	7	2	0.561363	7.25	6.25	-1
sp|Q06754|YACL_BACSU	4	3	6	6	5	6	2	7	0.76738	4.75	5	0.25
sp|Q06755|ISPD_BACSU	0	0	0	0	0	0	0	0	NA	0	0	0
sp|Q06756|ISPF_BACSU	0	0	0	0	0	0	0	0	NA	0	0	0
sp|Q06795|NUSG_BACSU	10	11	8	7	10	10	8	7	0.764503	9	8.75	-0.25
sp|Q06796|RL11_BACSU	25	30	36	11	22	23	24	11	0.191267	25.5	20	-5.5
sp|Q06797|RL1_BACSU	141	138	165	112	152	159	161	116	0.563703	139	147	8
sp|Q07428|NRGB_BACSU	1	1	0	0	0	0	0	0	0.12663	0.5	0	-0.5
sp|Q07833|WAPA_BACSU	31	49	46	27	28	32	51	29	1	38.25	35	-3.25
sp|Q07836|YXXG_BACSU	10	8	7	8	9	8	8	9	0.535703	8.25	8.5	0.25
sp|Q07867|FTSL_BACSU	1	0	1	0	0	1	1	1	0.494525	0.5	0.75	0.25
sp|Q07868|PBPB_BACSU	14	17	17	17	21	12	17	17	0.740857	16.25	16.75	0.5
sp|Q07876|RSMH_BACSU	10	12	10	11	11	11	11	9	0.876955	10.75	10.5	-0.25
sp|Q08352|DHA_BACSU	9	2	3	3	9	5	6	2	0.556569	4.25	5.5	1.25
sp|Q08432|CBL_BACSU	0	0	0	0	0	0	0	0	NA	0	0	0
sp|Q08787|SRFAC_BACSU	42	39	34	64	54	40	44	68	0.248213	44.75	51.5	6.75
sp|Q08788|SRFAD_BACSU	5	3	4	5	6	3	4	7	0.556569	4.25	5	0.75
sp|Q08792|YCXD_BACSU	0	0	0	0	0	0	0	0	NA	0	0	0
sp|Q08793|YCXB_BACSU	2	0	0	2	2	2	2	1	0.317311	1	1.75	0.75
sp|Q45057|YNEB_BACSU	1	0	1	1	1	1	1	1	0.317311	0.75	1	0.25
sp|Q45061|YNEP_BACSU	2	3	4	0	1	2	3	0	0.462382	2.25	1.5	-0.75
sp|Q45064|PLSY_BACSU	2	3	3	3	2	2	2	1	0.0398326	2.75	1.75	-1
sp|Q45065|YNET_BACSU	0	0	0	0	0	0	0	0	NA	0	0	0
sp|Q45066|PARC_BACSU	8	19	21	8	14	18	24	13	0.561363	14	17.25	3.25
sp|Q45068|ALST_BACSU	7	6	6	6	4	2	4	6	0.0441355	6.25	4	-2.25
sp|Q45477|SYI_BACSU	9	12	9	6	14	14	12	10	0.0560277	9	12.5	3.5
sp|Q45479|LSPA_BACSU	1	1	1	1	1	1	1	1	NA	1	1	0
sp|Q45480|YLYB_BACSU	11	11	11	7	10	11	12	5	0.877782	10	9.5	-0.5
sp|Q45493|RNJ1_BACSU	42	41	51	40	43	46	48	48	0.245383	43.5	46.25	2.75
sp|Q45494|YKRA_BACSU	8	10	5	8	11	9	6	11	0.242526	7.75	9.25	1.5
sp|Q45495|DEF2_BACSU	2	1	1	0	3	1	3	0	0.453899	1	1.75	0.75
sp|Q45498|YKTB_BACSU	2	2	3	0	1	1	2	0	0.294407	1.75	1	-0.75
sp|Q45499|SUHB_BACSU	0	0	0	1	0	0	1	0	1	0.25	0.25	0
sp|Q45539|CSBB_BACSU	6	4	3	7	5	7	6	8	0.242526	5	6.5	1.5
sp|Q45549|NRDR_BACSU	3	2	2	3	2	5	3	3	0.342782	2.5	3.25	0.75
sp|Q45577|YBEC_BACSU	4	3	4	2	5	5	3	4	0.177634	3.25	4.25	1
sp|Q45582|MURQ_BACSU	0	0	0	0	0	0	0	1	0.317311	0	0.25	0.25
sp|Q45585|SIGW_BACSU	6	8	5	8	6	8	11	9	0.180403	6.75	8.5	1.75
sp|Q45588|RSIW_BACSU	1	4	2	2	4	2	2	3	0.438839	2.25	2.75	0.5
sp|Q45589|YBBP_BACSU	4	1	3	1	2	0	1	0	0.136658	2.25	0.75	-1.5
sp|Q45593|YYDI_BACSU	7	5	6	5	6	4	5	4	0.177634	5.75	4.75	-1
sp|Q45597|F16PC_BACSU	6	5	1	4	3	2	2	4	0.306492	4	2.75	-1.25
sp|Q45598|YYDD_BACSU	15	10	14	15	17	12	14	13	0.883853	13.5	14	0.5
sp|Q45600|YYDB_BACSU	13	13	11	15	15	16	13	18	0.101591	13	15.5	2.5
sp|Q45601|RLMH_BACSU	2	0	0	2	0	2	1	0	0.75183	1	0.75	-0.25
sp|Q45612|YYCI_BACSU	1	4	4	1	3	2	2	3	1	2.5	2.5	0
sp|Q45614|YYCG_BACSU	10	14	14	17	10	12	11	15	0.465124	13.75	12	-1.75
sp|Q59192|PARE_BACSU	12	14	18	16	16	17	17	18	0.239639	15	17	2
sp|Q794W0|YYCH_BACSU	5	3	4	7	4	3	5	4	0.549076	4.75	4	-0.75
sp|Q795M6|YUGH_BACSU	3	7	5	7	6	6	6	8	0.551616	5.5	6.5	1
sp|Q795Q5|YTTA_BACSU	2	3	3	1	0	0	0	1	0.0246533	2.25	0.25	-2
sp|Q795R2|YTCQ_BACSU	1	0	0	0	1	0	0	0	1	0.25	0.25	0
sp|Q795R8|YTFP_BACSU	5	7	4	4	4	5	7	4	1	5	5	0
sp|Q795U4|YTKL_BACSU	0	0	0	1	2	0	2	2	0.0819903	0.25	1.5	1.25
sp|Q795Y4|FDHL_BACSU	8	6	10	9	13	7	6	5	0.467825	8.25	7.75	-0.5
sp|Q796K8|PBPH_BACSU	20	17	16	22	18	18	19	24	0.561363	18.75	19.75	1
sp|Q796P5|YITY_BACSU	2	1	2	3	0	0	0	1	0.0246533	2	0.25	-1.75
sp|Q796S4|YHJH_BACSU	1	0	0	0	0	2	1	0	0.404657	0.25	0.75	0.5
sp|Q796V8|HEMZ_BACSU	3	2	5	2	2	3	4	0	0.655232	3	2.25	-0.75
sp|Q796Y8|BCP_BACSU	0	0	1	0	3	0	3	0	0.317311	0.25	1.5	1.25
sp|Q796Z1|YGAC_BACSU	1	1	0	2	1	0	0	1	0.342782	1	0.5	-0.5
sp|Q797A7|YFNA_BACSU	2	4	3	3	2	3	4	3	1	3	3	0
sp|Q797B3|LTAS1_BACSU	5	12	13	18	6	15	17	7	1	12	11.25	-0.75
sp|Q797E6|YDHG_BACSU	0	0	0	0	0	0	0	0	NA	0	0	0
sp|Q7BVT7|YERC_BACSU	5	5	4	2	4	2	5	2	0.445009	4	3.25	-0.75
sp|Q7WY60|MRPE_BACSU	2	1	0	1	0	1	0	0	0.154729	1	0.25	-0.75
sp|Q7WY76|YEZE_BACSU	0	0	0	0	1	1	0	0	0.12663	0	0.5	0.5
sp|Q7WY78|YWTF_BACSU	10	11	14	19	12	13	13	15	0.771503	13.5	13.25	-0.25
sp|Q99027|COMP_BACSU	8	9	10	9	7	9	8	9	0.278446	9	8.25	-0.75
sp|Q9JMQ1|EXUR_BACSU	0	0	0	0	0	0	0	0	NA	0	0	0
sp|Q9JMQ2|PPAX_BACSU	0	0	1	2	2	4	2	2	0.0441355	0.75	2.5	1.75
sp|Q9K2S2|MRPA_BACSU	3	3	3	2	0	0	0	1	0.0151862	2.75	0.25	-2.5
sp|Q9KWU4|PYC_BACSU	39	45	42	61	48	47	50	63	0.148915	46.75	52	5.25
sp|Q9R9I1|YVTA_BACSU	3	3	2	6	2	2	0	5	0.233779	3.5	2.25	-1.25
