# Supplementary material for: The MarR-like protein PchR (YvmB) regulates expression of genes involved in pulcherriminic acid biosynthesis and in the initiation of sporulation in Bacillus subtilis
Source: BMC Microbiol. 2016 Aug 20;16:190. doi: 10.1186/s12866-016-0807-3 (PMC4992311; doi:10.1186/s12866-016-0807-3)
Supplement: Additional file 4: TableS2. — Proteins differentially abundant in B. subtilis wild-type and ΔyvmB strains. (XLS 47 kb) [file 12866_2016_807_MOESM4_ESM.xls]

## Sheet: Legend
TableS2: Proteins differentially abundant in B. subtilis wt and DyvmB strains.
The proteome analysis was performed using two strains (Bacillus subtilis 168 trpC+ wild-type strain and a DyvmB deletion mutant). Values were calculated from four independent experiments.
# Sheets content	Description
up-regulated proteins	More abundant proteins in the yvmB mutant in the cytosolic and the membranes fractions.
down-regulated	less abundant proteins in the yvmB mutant in the cytosolic and the membranes fractions.
# Column legend	Description
Protein	Protein ID.
Gene	Corresponding encoding gene.
AbundanceValue wt	Mean abundance value of the wild-type strain from the 4 replicates.
AbundanceValue DyvmB	Mean abundance value of the yvmB mutant from the 4 replicates.
DyvmB vs wt	Positive values correspond to proteins negatively affected by YvmB and negative values to proteins positively affected by YvmB.
Pvalue	pvalues of the T-test
Transcriptional unit	The members of known operons are indicated according to reannotation data (Nicolas et al., 2012).
Regulatory mechanisms	Known transcriptional and translational regulatory mechanisms according to the Subtiwiki database (http://www.subtiwiki.uni-goettingen.de/).
Functionnal_categories	Function according to the Subtiwiki database (http://www.subtiwiki.uni-goettingen.de/).
References: Nicolas, P. et al. Science. 2012. 335:1103-1106.

## Sheet: up-regulated proteins
Protein	Gene	Function	mean wt	mean DyvmB	DyvmB vs wt	Pvalue	Transcriptional unit	Regulatory mechanisms	Functionnal_categories
Proteins up-regulated in DyvmB in the cytosolic fraction
sp|P45694|TKT_BACSU	tkt	Transketolase	138.75	154.75	16	0.0201646	tkt	SpoOA regulon	Carbon metabolism*pentose phosphate pathway
sp|O34926|CYPX_BACSU	cypX*	Cytochrome P450, cyclo-l-leucyl-l-leucyl dipeptide oxidase	0	11.25	11.25	0.0132383	yvmC-cypX		Acquisition of iron
sp|P51777|CSPD_BACSU	cspD	Cold-shock protein, molecular chaperone, RNA-helicase co-factor	39	50.25	11.25	0.029401	cspD	Clp-dependant proteolysis	Cold stress protein
sp|O34981|DAPH_BACSU	dapH=ykuQ	Similar to tetrahydrodipicolinate succinylase	27.75	36	8.25	0.0433081	yukQ-dapL	SigV regulon	Cell wall synthesis
sp|P38021|OAT_BACSU	rocD	Ornithine aminotransferase	25.25	33.25	8	0.0201646	rocDEF	AhrC, CodY, RocR, SigL, SpoOA	Utilization of amino acids
sp|P18159|PGCA_BACSU	pgcA	Phosphoglucomutase	41.75	49.25	7.5	0.0201646	pgcA		Cell wall synthesis
sp|P80885|KPYK_BACSU	pyk	Pyruvate kinase	99.75	106	6.25	0.0179605	pfkA-pyk-ytzA		Carbon metabolism*glycolysis
sp|O32165|SUFD_BACSU	sufD	FeS cluster assembly protein	57.75	64	6.25	0.0201646	sufCDSUB		Iron metabolism
sp|O05268|FENR2_BACSU	yumC	ferredoxin/flavodoxin reductase	38.25	44.25	6	0.029401	yumC		Electron transport
Proteins up-regulated in DyvmB in the membrane fraction
sp|P18157|GLPK_BACSU	glpK	glycerol kinase	60.5	85	24.5	0.0201646	glpFKD	AbrB, CcpA and GlpP regulons	Carbon metabolism *utilization of glycerol/ glycerol-3-phosphate
sp|O34926|CYPX_BACSU	cypX*	Cytochrome P450, cyclo-l-leucyl-l-leucyl dipeptide oxidase	0.5	24.75	24.25	0.0172487	yvmC-cypX		Acquisition of iron
sp|P80861|YJLD_BACSU	yjlD=ndh	NADH dehydrogenase (Menaquinone 7 & no proton)	42	61.5	19.5	0.029401	yjlC-ndh	Rex regulon, stringent response	Electron transport and ATP synthesis * respiration
sp|O34307|YVMA_BACSU	yvmA	Putative permease	0	13	13	0.0126157	yvmBA		Transporters
sp|P13242|PYRG_BACSU	pyrG	CTP synthase (NH3, glutamine)	36	48.25	12.25	0.0433081	pyrG	RNA switch	Biosynthesis/ acquisition of nucleotides
sp|O31663|MTNK_BACSU	mtnK	Methylthioribose kinase	18.5	29.75	11.25	0.0201646	mtnKA	S-box	Amino acid/ nitrogen metabolism *biosynthesis/ acquisition of methionine/ S-adenosylmethionine
sp|P26901|CATA_BACSU	katA	Vegetative catalase	12	20.75	8.75	0.0201646	katA	PerR regulon	Resistance against oxidative and electrophile stress
sp|P70965|MURA1_BACSU	murAA	UDP-N-acetylglucosamine 1-carboxyvinyltransferase 1	27.75	36	8.25	0.029401	murAA		Cell wall synthesis * biosynthesis of peptidoglycan
sp|P50863|SALA_BACSU	salA	MRP family regulator	11	16.75	5.75	0.029401	salA	Negative autoregulation	Information processing * Transcription factors and their control
	*Proteins with an asterisk were identified both in the cytosolic and membrane fractions.

## Sheet: down-regulated proteins
Protein	Gene	Function	mean wt	mean DyvmB	DyvmB vs wt	Pvalue	Transcriptional unit	Regulatory mechanisms	Functionnal_categories
Proteins down-regulated in DyvmB in the cytosolic fraction
sp|P39773|GPMI_BACSU	gpmI=pgm	phosphoglycerate mutase [Mn]	42.25	36.5	-5.75	0.0420664	cggR-gapA-pgk-tpiA-pgm-eno	CggR regulon	Carbon metabolism, glycolysis
sp|P54534|YQIW_BACSU	yqiW=brxB	Bacilliredoxin	9	3	-6	0.0172487	brxB		Resistance against oxidative and electrophile stress
sp|P24141|OPPA_BACSU	oppA	Oligopeptide-binding protein	29.25	22.5	-6.75	0.0172487	oppABCDF	ScoC and TnrA regulons	Transporters, utilization of nitrogen sources other than amino acids
sp|P08877|PTHP_BACSU	ptsH	Phosphocarrier protein HPr	13.5	6.25	-7.25	0.0172487	ptsH-ptsI	GlcT regulon, stringent response	Phosphotransferase systems, transcription factors and their control
sp|P39120|CISY2_BACSU	citZ*	Citrate synthase 2	37.25	30	-7.25	0.0383936	citZ-icd-mdh	CcpA and CcpC regulons, mRNA destabilize by CitB	Carbon metabolism * TCA cycle
sp|P46906|SYR_BACSU	argS	Arginyl-tRNA synthetase	42	34.5	-7.5	0.0201646	argS		Translation
sp|P46354|PUNA_BACSU	punA=pupG	Purine nucleoside phosphorylase 1	29.5	21.5	-8	0.0433081	drm-punA	CcpA regulon	Biosynthesis/ acquisition of nucleotides*purine salvage
sp|O31755|SYP_BACSU	proS	Proline-tRNA ligase	35.25	26	-9.25	0.0420664	proS		Translation
sp|O34454|YKAA_BACSU	ykkA	putative Pit accessory protein	24.25	14.75	-9.5	0.0201646	ykkA		Protein of unknown function
sp|P08821|DBH1_BACSU	hupA=hbs	DNA-binding protein HU 1	21	11.5	-9.5	0.0209213	hupA		DNA condensation/ segregation
sp|P09339|ACON_BACSU	citB	Aconitate hydratase	66.5	52.75	-13.75	0.0165489	citB-yneN	CcpA, CcpC and CodY regulons; Translation repressed by FsrA	Carbon metabolism
sp|P12879|RS8_BACSU	rpsH	30S ribosomal protein S8	67.25	49.25	-18	0.0201646	rps operon	Stringent response	Translation
sp|P54616|FABI_BACSU	fabI	Enoyl-[acyl-carrier-protein] reductase [NADH]	44.75	26.25	-18.5	0.029401	fabI	FapR	Biosynthesis of lipids
sp|P02394|RL7_BACSU	rplL*	50S ribosomal protein L7/L12	66.5	25.5	-41	0.0209213	rplJL	Stringent response	Translation
Proteins down-regulated in DyvmB in the membrane fraction
sp|P39120|CISY2_BACSU	citZ*	Citrate synthase 2	15.5	9.75	-5.75	0.029401	citZ-icd-mdh		Carbon metabolism * TCA cycle
sp|O34633|YJLC_BACSU	yjlC	Putative NADH dehydrogenase	11.5	5.5	-6	0.0284295	yjlC-ndh	Rex regulon	Electron transport and ATP synthesis * respiration
sp|P08821|DBH1_BACSU	hupA=hbs	DNA-binding protein HU 1	14	7.25	-6.75	0.0284295	hupA	LexA and SigH regulons	Information processing *DNA condensation/ segregation
sp|P02394|RL7_BACSU	rplL*	50S ribosomal protein L7/L12	78.5	27.5	-51	0.0209213	rplJL	Stringent response	Translation
	*Proteins with an asterisk were identified both in the cytosolic and membrane fractions.
